# Supplementary material for: Genetic Analysis and QTL Detection on Fiber Traits Using Two Recombinant Inbred Lines and Their Backcross Populations in Upland Cotton
Source: G3 (Bethesda). 2016 Jun 23;6(9):2717–24. doi: 10.1534/g3.116.031302 (PMC5015930; doi:10.1534/g3.116.031302)
Supplement: Supplemental Material [file supp_g3.116.031302_TableS9.xls]

## Sheet: XZ genotype
RIL population	data type RI self
Num	177 653 0	1	2	3	4	5	6	7	8	9	10	11	12	13	14	15	16	17	18	19	20	21	22	23	24	25	26	27	28	29	30	31	32	33	34	35	36	37	38	39	40	41	42	43	44	45	46	47	48
1	*BNL1026	A	B	A	A	A	B	A	A	A	B	B	B	B	B	A	A	-	A	A	A	B	A	B	A	B	B	A	B	A	B	A	B	A	B	A	A	A	A	B	B	A	A	B	A	B	A	B	B
2	*BNL1053	B	B	B	B	B	A	-	A	A	B	A	A	B	A	A	B	A	A	B	A	B	B	A	B	A	B	A	B	B	A	A	A	B	B	A	A	B	B	A	B	A	B	B	A	B	B	B	A
3	*BNL1167	A	B	A	B	A	A	B	B	A	A	B	A	A	A	A	B	B	B	B	A	A	A	A	B	A	B	A	A	B	A	B	A	-	A	B	B	A	A	B	A	-	B	B	A	A	A	A	B
4	*BNL1317	A	B	-	B	B	B	B	B	A	A	B	A	A	A	B	B	B	A	B	A	A	A	A	A	A	B	B	B	A	B	B	A	A	B	A	A	B	B	B	B	A	A	B	B	B	B	B	B
5	*BNL1495	A	A	B	B	A	A	A	A	B	A	B	A	A	B	A	B	A	A	A	A	A	A	A	A	A	B	A	A	B	A	B	A	A	A	B	B	A	B	B	B	A	A	B	A	B	A	B	A
6	*BNL1521	A	A	B	A	B	A	A	A	A	B	B	A	B	A	A	B	A	B	B	A	B	B	-	B	A	A	B	A	A	B	A	A	A	B	A	A	B	-	B	A	A	A	A	A	B	B	A	B
7	*BNL1552	A	B	A	A	B	B	A	B	B	A	B	B	B	A	A	B	B	A	B	A	A	B	B	A	A	B	B	B	B	B	A	B	B	-	A	B	A	B	B	A	A	A	B	A	B	A	A	B
8	*BNL243	A	A	A	A	A	B	A	A	A	B	B	B	A	A	B	A	A	B	B	A	A	B	A	B	A	A	A	B	A	B	A	A	A	A	A	A	B	-	B	B	A	A	B	B	A	B	A	A
9	*BNL2449	A	A	B	B	A	B	B	A	B	A	A	B	A	B	A	B	B	A	A	A	B	A	A	A	A	B	A	A	B	A	B	A	B	A	B	B	A	B	B	A	A	A	B	B	B	A	B	-
10	*BNL2485	A	A	A	A	A	B	A	B	A	B	B	B	B	B	-	B	B	B	B	A	A	A	A	B	B	A	A	A	A	A	A	A	A	A	B	B	B	A	B	B	A	A	A	A	A	B	A	B
11	*BNL2495	A	B	B	B	A	A	B	B	B	B	B	A	A	B	A	A	A	A	B	B	A	B	B	B	A	A	A	A	A	B	B	B	B	B	A	B	B	B	A	B	A	A	A	A	A	A	A	-
12	*BNL2496	A	A	B	B	B	B	B	B	A	A	B	B	B	A	A	B	A	A	A	B	A	A	A	A	A	A	A	B	A	A	B	A	A	B	A	B	B	A	A	B	A	A	A	B	B	A	B	B
13	*BNL2827a	A	A	A	A	A	B	A	A	A	B	A	A	B	A	B	B	A	B	A	A	B	A	A	B	B	B	A	B	B	-	A	A	A	A	A	A	B	B	A	B	A	A	A	B	B	B	B	A
14	*BNL2827b	A	A	A	A	A	B	A	A	A	B	A	A	B	A	B	B	A	B	A	A	B	A	A	B	B	B	A	B	B	-	A	A	A	A	A	A	B	B	-	B	A	A	A	B	B	B	B	A
15	*BNL2877	A	A	B	B	A	B	B	A	A	A	A	A	B	B	B	A	A	A	B	A	B	A	A	A	A	A	B	B	B	A	A	A	A	A	B	B	B	A	B	B	B	A	A	A	B	A	B	B
16	*BNL2960	B	B	-	A	B	A	-	B	A	A	A	B	A	B	B	A	B	B	A	B	B	B	A	A	A	B	B	B	A	A	B	A	B	B	A	A	A	B	A	A	B	B	A	B	A	B	A	A
17	*BNL3171	B	A	-	A	A	A	A	B	A	B	A	B	A	A	A	B	A	A	B	B	B	B	A	A	A	A	A	B	A	A	A	A	B	B	B	B	B	A	A	B	A	A	B	A	B	A	A	-
18	*BNL3261	B	A	-	A	A	A	B	-	A	A	B	A	A	A	-	B	B	B	B	B	B	A	B	B	A	A	B	A	B	A	B	B	B	B	B	A	B	B	B	B	A	A	B	A	A	B	B	B
19	*BNL3442a	B	A	B	B	B	A	B	A	A	B	A	A	B	A	B	B	A	B	B	B	B	B	A	A	A	B	B	B	A	B	B	A	A	A	B	A	B	A	A	B	A	A	A	A	A	B	A	A
20	*BNL3442b	A	A	B	B	A	A	B	A	B	B	A	B	B	B	B	B	B	A	A	A	A	B	B	A	A	B	A	A	A	A	A	B	A	-	B	B	A	A	A	A	B	B	B	A	B	B	A	A
21	*BNL3594	B	B	A	B	A	B	B	B	A	A	B	B	A	B	A	B	B	B	A	B	A	A	A	B	B	A	A	B	A	B	A	A	B	B	-	A	B	B	A	B	A	A	A	-	B	A	B	B
22	*BNL3650	A	A	-	A	B	B	-	A	B	A	A	B	B	A	B	B	B	A	B	A	A	A	A	A	A	A	A	B	B	B	B	A	A	B	B	A	B	B	B	B	A	A	B	A	A	B	A	B
23	*BNL3661	A	A	A	A	A	A	A	A	A	A	A	A	A	B	A	A	A	A	B	A	B	B	B	A	A	B	A	A	B	B	B	B	A	B	A	B	B	A	A	B	B	B	A	B	B	B	B	-
24	*BNL3937	B	B	B	B	B	B	B	B	A	B	A	B	B	A	B	A	A	B	B	A	A	B	A	A	A	B	A	-	B	A	A	A	B	-	A	A	B	A	A	A	A	A	A	B	A	A	B	B
25	*BNL4028	B	B	A	A	B	B	A	A	B	A	B	A	A	A	A	A	B	B	-	A	A	A	A	B	A	B	B	A	B	A	B	A	A	B	A	B	A	A	B	B	A	A	B	A	A	A	B	A
26	*BNL4030	A	B	A	A	B	A	A	A	B	A	A	A	A	B	A	A	B	A	B	B	A	B	A	A	A	B	A	B	A	B	A	A	A	B	B	-	B	B	A	A	A	A	A	A	A	B	A	B
27	*BNL530	A	B	A	B	A	A	B	B	A	A	B	A	B	B	A	A	A	B	B	A	A	A	A	-	A	B	A	A	B	B	A	A	A	-	B	A	A	A	B	A	A	B	B	A	A	B	B	B
28	*BNL598	A	A	B	B	B	A	B	A	B	B	A	A	A	A	A	A	A	B	B	B	A	A	B	A	A	A	A	B	A	A	B	B	A	B	A	A	A	A	A	-	A	A	A	B	B	B	A	B
29	*C2-0011B	B	A	B	B	A	B	A	A	A	A	A	A	B	A	A	A	A	A	A	B	-	A	B	B	-	B	B	A	B	A	B	B	A	-	B	B	A	A	A	B	-	A	A	A	B	A	B	B
30	*C2-0115	B	A	-	A	A	A	-	B	A	B	A	A	A	A	B	B	B	B	B	B	B	A	B	B	A	B	B	A	B	A	B	B	B	A	B	B	B	A	B	B	A	A	B	A	A	B	B	B
31	*C2-0135	A	B	B	B	B	A	B	-	B	B	B	A	A	B	A	A	A	A	B	B	A	B	B	B	A	A	A	A	A	B	B	B	B	B	A	B	B	B	A	B	A	A	A	A	A	A	A	-
32	*CAU0003	B	B	B	A	A	A	A	A	A	A	A	A	B	B	A	B	A	A	A	A	A	A	B	B	A	A	B	B	B	A	A	B	B	B	A	B	B	A	A	A	A	A	A	A	B	A	A	A
33	*CAU0104	B	A	A	B	A	A	A	A	B	A	A	A	B	B	A	A	A	A	B	A	A	B	A	A	B	B	B	B	A	B	A	A	B	-	B	A	A	B	A	B	A	A	B	B	A	A	B	B
34	*CAU0161	A	A	A	A	B	A	A	A	B	A	A	A	A	A	A	A	B	A	B	B	A	B	A	A	A	B	A	B	A	B	A	A	A	-	B	A	B	B	A	A	A	A	A	A	A	B	A	B
35	*CER0028	A	B	-	A	A	B	A	B	B	B	B	A	A	A	A	B	B	A	A	A	A	B	B	B	A	A	B	A	A	A	A	B	B	B	B	A	B	A	B	B	A	B	A	B	B	B	A	A
36	*CER0036	B	A	B	A	A	B	A	A	B	A	A	B	A	A	B	A	B	B	A	B	B	A	A	B	A	B	A	A	A	B	B	A	A	A	-	A	B	A	A	B	A	B	B	A	A	A	A	B
37	*CER0042	B	B	B	B	A	B	B	B	A	B	A	B	B	A	B	A	A	B	B	A	A	B	A	A	A	B	A	A	B	A	A	A	B	A	A	A	B	A	A	A	A	A	A	B	A	A	B	B
38	*CER0098	A	A	A	A	B	A	A	B	B	A	B	B	B	B	A	A	A	B	A	B	B	B	A	B	A	A	B	B	A	B	A	A	A	B	A	A	B	A	B	B	-	A	A	A	A	A	B	A
39	*CER0144	A	A	A	A	B	A	A	B	B	B	B	A	A	B	A	A	A	A	B	B	A	A	B	B	A	B	A	A	B	B	A	B	A	B	-	B	A	B	A	B	B	B	A	B	B	A	A	B
40	*CER0165	A	A	B	B	B	A	A	A	B	A	A	A	A	B	A	B	B	A	A	A	B	A	A	A	A	B	A	A	B	A	B	A	B	A	B	B	A	B	B	B	A	A	B	A	B	A	B	B
41	*CER0167	B	A	A	A	B	B	A	B	B	A	A	B	B	A	B	B	B	A	B	A	B	A	A	A	A	A	-	B	B	A	A	A	B	A	B	A	B	A	A	B	A	A	B	A	B	B	A	A
42	*CER0168	A	A	A	A	A	A	A	A	A	B	B	B	A	A	B	A	A	B	B	A	A	B	A	B	A	A	A	B	A	B	A	A	A	A	A	A	B	B	B	B	A	A	B	B	A	A	A	A
43	*CGR5001	B	A	A	A	B	B	A	A	A	B	A	A	B	A	A	A	A	A	A	B	A	A	B	B	B	B	B	A	A	B	B	B	B	B	B	A	B	B	B	A	B	A	A	B	B	A	A	B
44	*CGR5009	B	A	B	B	B	A	B	A	A	A	B	A	A	A	B	B	B	B	B	A	A	A	B	A	A	B	A	B	B	B	B	B	B	A	A	A	A	B	B	A	A	A	B	B	A	A	B	B
45	*CGR5025	B	B	A	A	A	A	A	A	A	A	B	B	A	A	B	B	B	B	B	A	B	A	A	B	B	A	B	A	A	A	A	A	B	B	A	B	B	B	B	B	B	B	A	A	A	B	B	A
46	*CGR5056	A	A	-	B	B	B	B	A	A	A	A	A	A	A	A	A	A	A	A	A	A	B	B	A	B	B	B	B	B	A	B	B	B	B	A	A	A	B	A	A	B	B	A	A	A	B	A	B
47	*CGR5108	A	A	-	A	A	B	A	A	A	A	B	A	A	-	A	B	B	B	A	B	B	A	A	A	B	B	A	B	B	B	B	A	A	B	B	A	B	B	B	A	A	A	A	A	A	A	B	-
48	*CGR5111	B	A	-	A	A	A	-	B	A	B	B	A	A	A	B	B	B	B	B	B	B	A	B	B	A	B	B	A	B	A	B	B	B	-	B	B	B	A	B	B	A	A	B	A	A	B	B	-
49	*CGR5124	B	A	A	A	A	A	A	A	A	A	A	B	A	A	B	B	B	A	B	B	A	A	A	A	A	B	A	B	B	B	B	A	A	B	B	A	A	A	A	A	A	A	A	A	A	B	A	A
50	*CGR5202	B	A	B	A	B	B	A	A	B	B	B	B	B	A	A	A	B	B	A	A	B	B	A	A	B	B	A	B	B	B	A	A	B	B	A	A	B	A	B	A	B	B	B	B	B	B	A	B
51	*CGR5217	B	A	B	A	B	A	A	A	A	B	A	B	B	A	A	B	B	A	A	B	B	B	A	A	A	A	A	B	A	B	B	A	A	A	B	A	A	A	A	B	A	A	A	-	A	A	A	A
52	*CGR5331	A	A	B	B	B	A	B	A	B	B	A	B	A	B	B	A	B	A	B	A	A	A	B	A	B	B	A	A	B	A	A	B	B	A	B	A	B	A	B	B	A	A	A	B	B	A	B	B
53	*CGR5352	A	A	A	A	A	B	-	A	A	B	B	B	A	A	B	A	A	B	B	A	A	B	A	B	A	A	A	B	A	B	A	A	A	A	A	A	B	B	B	B	A	A	B	B	A	B	A	A
54	*CGR5355	-	A	B	A	B	B	A	A	B	A	A	B	B	A	B	B	B	A	B	A	A	A	A	A	A	A	A	B	B	B	B	A	A	B	B	B	B	B	B	B	A	A	A	A	A	B	A	B
55	*CGR5372	A	A	A	A	B	B	-	A	B	A	A	B	A	B	B	B	B	A	B	B	A	A	B	A	B	B	B	A	B	B	B	B	B	B	B	A	A	A	B	A	B	B	B	B	B	B	A	B
56	*CGR5390	A	A	A	A	A	A	-	A	B	A	B	B	A	B	B	A	B	A	A	A	A	A	B	B	A	B	A	B	A	A	B	B	A	A	B	B	B	B	B	B	A	A	B	A	A	B	B	A
57	*CGR5421	A	A	B	B	A	A	B	B	B	-	-	B	A	B	A	A	B	A	A	A	A	B	B	A	A	B	A	B	A	A	A	B	A	-	A	A	B	A	A	A	B	B	B	A	B	B	-	B
58	*CGR5423	A	A	B	B	A	B	B	A	A	B	B	A	A	A	B	A	A	A	B	B	B	B	A	B	A	B	B	-	B	A	A	A	A	B	A	B	A	B	A	B	B	B	-	-	A	B	B	B
59	*CGR5452	A	A	A	A	B	A	A	B	B	B	B	A	A	B	A	A	A	A	B	B	A	A	B	B	A	B	A	A	B	B	A	B	A	A	A	B	A	B	A	B	B	B	A	B	B	A	A	B
60	*CGR5534	A	A	B	B	A	B	B	A	A	A	A	A	B	B	B	A	B	A	A	A	B	A	A	A	A	A	B	B	A	A	A	A	A	A	B	B	B	A	B	B	B	A	A	A	B	A	B	B
61	*CGR5539	B	A	A	A	A	A	A	A	A	B	A	A	A	B	A	-	A	-	B	-	-	B	A	A	B	B	B	B	A	B	A	A	B	A	B	A	A	B	B	B	A	A	B	B	B	A	B	B
62	*CGR5548	B	B	B	B	A	B	B	B	A	B	A	B	A	B	A	B	A	A	A	A	A	B	B	A	B	B	B	A	A	B	B	B	B	B	B	A	A	B	A	B	B	A	A	B	B	B	B	B
63	*CGR5554	A	A	B	B	B	A	B	A	B	B	A	B	A	B	B	A	B	A	-	A	A	A	B	A	B	B	A	A	B	A	A	B	B	A	B	A	B	A	B	B	A	A	A	B	B	A	B	B
64	*CGR5576	B	B	B	B	A	B	B	B	B	A	A	A	A	A	A	A	A	A	A	B	A	B	B	A	A	B	A	B	A	B	A	B	A	A	B	A	B	A	A	A	A	A	B	B	B	B	A	B
65	*CGR5602	B	B	A	A	B	A	A	A	A	B	A	B	A	A	A	B	A	A	B	A	B	B	A	B	A	A	A	B	A	A	A	A	B	B	A	B	B	B	A	B	A	B	B	A	B	B	B	B
66	*CGR5663	A	A	A	A	A	A	A	A	A	B	B	B	A	A	B	A	B	B	A	A	B	A	B	B	B	B	A	B	B	B	A	B	A	B	A	A	A	A	B	A	B	B	B	B	B	B	B	A
67	*CGR5675	A	B	B	A	A	B	A	B	A	A	A	A	A	B	A	A	A	B	B	B	B	B	B	B	A	B	A	B	B	A	B	B	-	A	B	B	B	B	A	B	A	A	A	A	B	B	B	A
68	*CGR5758	B	B	A	B	B	B	B	B	A	A	B	A	A	A	B	B	B	A	B	A	A	A	A	A	A	B	B	B	B	B	B	A	A	B	A	A	B	B	B	B	B	B	B	-	B	A	A	B
69	*CGR5801	B	A	B	A	A	A	B	A	B	A	B	B	B	A	B	B	B	A	B	A	A	A	A	A	A	A	A	B	B	B	B	A	A	B	B	A	B	B	A	B	A	A	A	B	A	B	A	B
70	*CGR5806	B	A	B	A	A	A	A	B	A	B	A	B	A	A	A	B	A	A	B	B	B	B	A	A	A	A	A	B	A	A	A	-	B	B	B	B	B	A	A	B	A	A	B	A	B	A	A	B
71	*CGR5808	B	A	B	A	A	A	A	B	A	A	A	B	B	A	A	B	B	A	A	B	B	B	A	A	A	B	A	B	A	B	A	A	A	A	-	A	B	A	A	B	A	A	B	A	B	A	A	A
72	*CGR5867	A	B	A	B	B	B	B	B	A	A	B	A	A	A	B	B	B	A	B	A	A	A	A	A	A	B	B	B	A	B	B	A	A	B	A	A	B	B	B	B	A	A	B	B	B	B	-	-
73	*CGR5871	A	B	A	B	B	A	B	B	A	A	B	B	B	B	A	B	B	B	A	A	A	A	B	B	A	A	B	A	A	B	B	B	A	A	B	A	B	A	A	B	B	B	A	B	B	B	A	B
74	*CGR5873	A	B	A	A	A	A	A	B	A	A	A	B	A	B	A	B	B	A	B	B	B	B	A	A	A	B	B	B	B	A	B	A	B	A	A	A	A	B	B	B	B	B	A	A	B	B	A	B
75	*CGR5883	B	A	B	A	B	B	A	A	B	A	A	B	B	A	B	B	B	A	B	A	A	A	A	A	A	A	A	B	B	B	B	A	A	B	B	A	B	B	A	B	A	A	A	A	A	B	A	B
76	*CGR6017	B	B	A	A	A	B	A	B	B	B	A	A	A	B	B	A	A	B	A	B	A	B	B	A	A	B	A	A	A	B	A	B	B	B	B	A	B	A	A	A	A	A	B	B	B	B	B	B
77	*CGR6129	A	B	A	A	A	A	A	A	A	B	B	B	A	B	A	B	A	B	B	A	A	A	A	B	B	A	A	A	A	A	B	A	A	B	B	A	B	A	B	B	A	B	B	B	A	B	B	B
78	*CGR6154	B	B	A	B	A	A	-	B	A	A	A	B	B	B	A	B	A	B	B	A	B	A	B	A	B	B	B	A	A	B	B	B	B	B	B	A	A	B	A	B	B	B	B	A	B	A	A	B
79	*CGR6254	A	A	B	-	A	A	B	B	B	B	A	B	B	B	B	B	B	B	B	A	B	A	B	B	A	B	B	A	A	A	-	B	B	B	A	A	B	B	A	A	B	B	A	B	A	A	A	B
80	*CGR6356	A	A	B	B	B	B	B	A	A	A	A	B	A	A	B	A	A	A	A	A	A	B	B	A	B	B	B	A	A	A	B	B	B	B	A	A	B	B	A	A	B	B	A	B	A	B	A	B
81	*CGR6508	A	A	B	B	A	A	B	B	B	B	B	B	A	A	B	A	A	A	A	A	B	A	B	A	B	B	B	B	B	B	B	B	B	B	A	B	B	A	A	A	B	A	B	B	A	B	A	B
82	*CGR6525	B	A	B	A	A	A	A	B	B	B	A	A	B	B	A	A	B	A	-	A	A	B	B	B	A	A	A	A	A	A	B	B	A	B	A	B	A	A	A	A	A	B	B	A	B	A	A	B
83	*CGR6528	-	A	B	A	A	A	A	B	B	B	B	A	A	B	A	B	A	A	A	B	A	A	B	B	A	B	A	A	A	B	B	B	B	B	B	A	B	A	B	B	A	B	B	B	B	B	B	B
84	*CGR6580	B	B	-	A	A	A	A	A	A	A	A	A	B	B	A	B	A	A	A	B	A	A	B	B	A	A	A	B	B	A	A	B	A	B	A	B	B	A	A	A	-	A	A	A	B	B	A	B
85	*CGR6586	A	A	A	A	B	B	A	A	B	A	A	B	A	B	B	B	B	A	B	B	A	A	B	A	B	B	B	A	B	B	B	B	B	B	B	A	A	A	B	A	B	B	B	B	B	B	A	B
86	*CGR6683	B	A	B	B	B	B	B	A	B	A	A	A	A	A	A	A	B	A	B	B	B	B	B	A	B	B	A	B	B	B	B	B	B	B	A	B	B	A	A	B	A	B	A	A	A	B	B	B
87	*CGR6695	B	A	A	A	B	B	A	A	B	A	B	B	A	A	B	B	A	B	A	B	B	B	A	A	B	B	A	A	A	A	B	A	A	A	B	B	A	A	A	B	B	B	B	A	B	A	A	A
88	*CGR6732	A	A	B	B	A	B	A	A	B	A	A	B	A	B	A	B	B	A	A	A	B	A	A	A	A	B	A	A	B	A	B	A	B	A	B	B	A	B	B	A	A	A	B	A	B	A	B	A
89	*CGR6749	B	B	B	A	A	B	B	A	A	A	A	B	A	A	B	B	B	A	B	B	A	A	A	A	A	A	A	B	B	B	B	A	A	B	B	A	B	A	A	A	A	A	A	A	A	B	A	B
90	*CGR6771	B	A	B	B	B	A	B	A	A	A	B	A	A	A	B	B	B	B	B	A	A	A	B	A	A	B	A	B	B	B	B	B	B	A	A	A	A	B	B	A	A	A	B	B	A	A	B	B
91	*CGR6784	B	B	B	B	B	B	B	A	B	A	A	A	B	A	A	A	B	A	B	A	B	B	B	B	B	B	A	B	B	B	B	B	B	B	A	B	B	A	A	B	A	B	A	B	A	B	B	B
92	*CGR6802	B	-	B	B	B	B	B	A	A	A	B	A	A	B	B	A	B	A	A	B	B	A	B	B	A	B	A	A	B	A	B	B	A	A	B	B	A	A	A	B	B	A	A	-	B	A	B	B
93	*CGR6812	A	A	A	A	A	A	A	A	A	B	B	B	A	A	B	A	A	B	B	A	A	B	A	B	A	A	A	B	A	-	-	A	A	A	A	B	B	B	B	B	A	A	B	B	A	A	A	A
94	*CGR6857	A	A	B	B	B	B	B	A	A	A	A	A	A	A	A	A	A	A	A	A	A	B	B	A	B	B	B	A	A	A	B	B	B	B	A	A	B	B	A	A	B	B	A	A	A	B	A	B
95	*CGR6864	B	B	A	B	A	A	B	B	B	B	B	B	A	B	A	B	B	B	B	B	A	A	A	B	A	A	A	B	A	B	A	A	A	B	A	A	B	B	A	B	A	A	A	B	A	A	B	-
96	*CGR6876	B	B	-	B	B	B	B	B	A	A	B	A	A	A	B	B	B	A	B	A	A	A	A	A	A	B	B	B	A	B	B	A	A	-	A	A	-	B	B	B	B	B	B	B	B	A	A	A
97	*CGR6880	A	A	A	A	B	A	A	B	B	B	B	A	A	B	A	A	A	A	B	B	A	A	B	B	A	B	A	A	B	B	A	B	A	A	A	B	A	B	A	B	B	B	A	B	B	A	A	B
98	*CGR6889	A	B	A	A	B	A	A	A	B	A	B	B	B	A	A	B	A	B	A	B	B	A	A	A	B	B	A	B	B	B	B	A	B	B	A	A	A	B	B	A	A	A	B	A	B	B	B	B
99	*CGR6930	A	A	A	A	B	A	A	B	B	B	B	A	A	B	A	A	A	A	B	B	A	A	B	B	A	B	A	A	B	B	A	B	A	-	A	B	A	B	A	B	B	B	A	B	B	A	A	B
100	*CIR099	A	A	A	A	A	B	A	A	B	A	A	A	B	A	A	B	A	B	A	A	B	A	B	A	B	A	B	A	B	B	B	B	A	-	B	B	B	A	A	A	B	B	A	A	-	A	A	B
101	*CIR139	A	B	A	A	B	B	A	A	A	A	A	A	B	A	A	A	B	B	B	A	A	B	B	B	A	A	A	B	A	A	A	B	A	B	A	B	B	A	B	A	A	A	A	B	A	A	A	A
102	*CIR216	B	B	-	B	B	A	-	A	A	A	B	B	B	A	A	B	A	A	B	B	A	A	B	B	A	B	B	B	A	B	B	B	A	B	A	B	A	B	A	B	B	B	A	A	B	A	B	A
103	*CIR228	A	A	A	A	A	B	A	B	A	B	B	A	B	B	A	B	B	B	B	A	B	A	A	B	B	A	B	A	A	A	A	A	A	A	B	B	B	A	B	B	A	A	A	B	B	B	A	B
104	*CIR307	A	B	A	A	B	A	A	A	B	A	B	B	B	A	A	B	A	B	A	B	B	A	A	A	B	B	-	B	B	B	B	A	B	B	A	A	A	B	B	A	A	A	B	A	B	B	B	-
105	*CIR334	A	B	A	A	B	A	A	A	B	A	B	B	B	A	A	B	A	B	A	B	B	A	A	A	B	B	A	B	B	B	B	A	B	B	A	A	A	B	B	A	A	A	B	A	B	B	B	B
106	*COT059	A	B	A	A	B	A	A	A	B	A	B	B	B	A	A	B	A	B	A	B	B	A	A	A	B	B	A	B	B	B	B	A	B	B	A	A	A	B	B	A	A	A	B	A	B	B	B	B
107	*COT064	A	A	B	B	B	B	-	B	A	A	B	B	B	B	A	B	B	B	A	B	A	B	B	A	B	A	A	A	B	B	A	B	B	A	B	B	A	A	A	A	A	A	A	A	A	A	B	A
108	*COT107	A	A	A	B	A	A	B	A	B	B	B	A	A	B	A	A	B	A	B	B	A	A	A	A	B	A	A	A	B	B	B	A	B	B	A	B	B	B	A	B	B	B	A	A	B	B	B	B
109	*DC20046	A	A	B	B	B	B	-	A	A	A	A	A	A	A	A	A	A	A	A	A	A	B	B	A	B	B	B	B	B	A	B	-	B	A	A	A	A	B	A	A	B	B	A	A	A	B	A	B
110	*DC20094	A	A	-	B	B	A	B	B	A	A	A	B	A	B	A	A	A	A	A	A	B	A	B	B	B	B	A	B	B	A	B	B	B	B	B	B	B	A	A	B	B	B	B	B	B	B	A	B
111	*DC20124	B	A	B	B	A	B	B	A	A	A	A	A	B	A	A	A	A	A	A	B	B	A	B	B	A	B	B	A	B	A	B	B	A	B	B	B	A	A	A	B	B	B	A	A	B	A	B	B
112	*DC20127	B	A	A	A	A	A	A	B	A	B	A	A	A	A	B	A	B	B	A	A	A	A	A	A	A	B	A	B	B	B	B	A	B	B	B	A	A	B	B	B	A	A	A	A	A	A	B	B
113	*DC30107	A	B	B	-	B	-	-	-	B	B	B	A	A	B	A	A	A	A	B	B	A	B	B	B	A	A	A	A	A	B	B	B	B	B	A	B	B	B	A	B	A	A	A	A	A	A	A	A
114	*DC40052	A	A	B	B	B	B	-	A	A	A	A	A	A	A	A	A	A	A	A	A	A	B	B	A	B	B	B	B	B	A	B	B	B	B	A	A	A	B	A	A	B	B	A	A	A	B	A	B
115	*DC40065	B	A	B	B	A	B	-	A	A	A	A	A	B	A	A	A	A	A	A	B	B	A	B	B	A	B	B	A	B	A	B	B	A	B	B	B	A	A	A	B	B	A	A	A	B	A	B	B
116	*DC40122	A	B	A	A	B	B	A	A	A	A	A	A	B	A	A	A	B	B	B	A	A	B	B	B	A	A	A	B	A	A	A	B	A	B	A	B	B	A	B	A	A	A	A	B	A	A	A	-
117	*DC40150	A	B	B	B	B	B	B	A	B	B	A	B	B	B	A	B	B	B	A	A	B	A	B	A	A	B	B	A	B	B	B	B	B	B	B	B	B	B	B	B	B	A	B	A	B	A	A	A
118	*DC40175	A	B	A	A	A	A	A	A	B	A	B	A	B	A	B	B	A	B	A	B	B	A	A	A	B	B	B	B	B	B	B	A	A	B	A	A	A	B	B	A	A	A	B	A	B	B	B	B
119	*DC40183	A	B	A	A	A	A	B	A	B	A	B	A	B	A	B	B	A	B	A	B	B	A	A	A	B	B	B	B	B	B	B	A	A	B	A	A	A	B	B	A	A	A	B	A	B	B	B	B
120	*DC40250	B	B	-	A	A	A	A	A	A	A	-	A	B	B	A	B	A	A	A	A	A	A	B	B	A	A	A	B	B	A	A	B	B	B	A	B	B	A	A	A	A	A	A	A	B	A	A	B
121	*DC40407	A	B	B	B	A	A	B	B	A	A	A	A	B	A	B	B	B	A	B	B	B	B	A	A	B	B	B	B	A	A	A	A	A	A	A	B	A	A	B	B	B	B	B	B	B	A	B	A
122	*DC40417	B	A	-	A	B	B	A	A	B	A	A	B	B	A	B	B	B	A	B	A	A	A	A	A	A	A	A	B	B	B	B	A	A	B	B	B	B	B	A	B	A	A	A	A	A	B	A	B
123	*DPL0003	-	-	-	-	-	-	-	-	-	A	A	B	A	A	B	A	A	A	A	A	A	B	B	A	B	A	B	A	A	A	B	B	A	B	A	A	B	B	A	A	B	B	B	B	A	B	A	B
124	*DPL0022	B	B	A	A	A	A	B	B	A	A	B	B	A	A	B	B	B	B	B	A	B	A	A	B	B	A	B	A	A	A	A	A	B	B	A	B	B	B	B	B	B	B	A	A	A	B	B	B
125	*DPL0048	A	B	A	A	A	B	A	-	A	B	B	B	B	B	A	A	A	A	A	A	B	A	B	A	B	B	A	B	A	B	A	B	A	B	A	A	A	A	B	B	A	A	B	A	B	A	B	B
126	*DPL0050a	B	B	A	A	A	A	A	B	A	B	A	B	A	A	A	B	A	A	B	B	B	B	A	-	A	A	A	B	A	A	A	A	B	B	B	B	B	A	A	B	A	A	B	A	B	A	A	A
127	*DPL0050b	B	A	B	A	A	A	A	A	A	A	A	A	B	B	A	B	B	A	A	A	A	A	B	-	A	A	A	B	B	A	A	B	B	B	A	A	B	A	A	A	A	A	A	A	B	B	A	B
128	*DPL0056	B	A	B	B	A	A	B	A	B	A	A	A	B	B	A	A	A	A	B	A	A	B	A	A	B	B	B	B	A	B	A	-	B	B	B	A	B	B	A	B	A	A	B	B	A	A	B	B
129	*DPL0057	A	A	B	A	A	A	A	B	B	B	A	B	B	B	B	A	B	A	B	A	B	A	B	B	A	B	B	A	A	A	A	B	B	B	A	A	B	B	A	A	B	B	A	B	A	A	A	B
130	*DPL0070	A	B	B	B	B	A	B	B	B	B	B	A	A	B	A	A	A	A	B	B	A	B	B	B	A	A	A	A	A	B	B	B	-	B	A	B	B	B	A	B	A	A	A	A	A	A	A	-
131	*DPL0090	A	B	A	A	B	A	-	A	A	B	-	B	A	B	A	B	A	B	B	A	A	A	B	B	B	A	A	A	A	A	B	B	A	B	B	A	B	A	B	B	A	B	B	B	A	B	A	B
132	*DPL0131	B	A	B	B	B	A	B	A	A	B	A	A	B	A	B	B	B	B	B	B	B	B	A	A	A	B	B	B	A	B	B	A	A	A	B	A	B	A	A	B	A	A	A	A	A	B	A	B
133	*DPL0152a	A	A	A	A	B	A	A	A	B	B	A	B	A	A	B	A	A	A	B	A	B	B	B	B	A	B	B	B	A	B	A	B	A	A	B	B	A	B	A	B	A	A	B	B	A	B	B	B
134	*DPL0152b	A	A	B	B	A	B	B	A	A	B	B	A	A	A	B	A	A	A	B	B	B	B	A	B	A	B	B	A	B	A	A	A	A	B	A	B	A	B	A	B	B	B	A	A	B	B	B	B
135	*DPL0182	A	B	A	A	-	A	A	-	B	A	B	B	B	A	A	B	A	B	A	B	B	A	A	B	B	B	A	-	B	B	B	A	B	B	A	A	A	B	B	A	A	A	B	A	B	B	B	B
136	*DPL0217	B	A	B	A	B	B	A	A	B	A	B	B	A	A	B	B	A	B	A	B	B	B	A	A	B	B	A	A	A	A	B	A	A	A	B	B	A	A	A	B	B	B	B	A	B	A	A	A
137	*DPL0244	B	A	B	A	B	B	A	A	-	A	A	-	B	A	B	B	B	A	B	A	A	A	A	A	A	A	A	B	B	B	B	A	A	B	B	A	B	B	A	B	A	A	A	A	A	B	A	B
138	*DPL0252	B	A	A	A	A	A	B	-	A	B	B	A	A	A	B	A	B	B	B	A	A	A	A	A	A	B	B	A	B	B	B	A	B	B	B	A	B	B	B	B	A	A	A	A	A	A	B	A
139	*DPL0282	A	A	B	A	B	A	A	B	A	A	A	A	A	B	A	B	B	B	A	A	B	B	A	A	A	A	-	A	A	B	A	B	B	B	B	B	B	A	-	A	A	A	A	A	B	A	A	B
140	*DPL0303	A	A	A	B	A	A	B	A	B	B	B	A	A	B	A	A	B	A	B	B	A	A	A	A	B	A	A	-	B	B	B	A	B	B	A	A	B	B	A	B	B	B	A	A	B	B	B	B
141	*DPL0308	A	-	B	B	B	B	B	A	B	A	A	A	A	B	A	B	B	A	A	A	-	A	A	A	A	B	A	A	B	A	A	A	B	A	B	B	A	B	B	A	A	A	B	A	-	A	A	B
142	*DPL0319	A	A	A	A	B	-	-	A	A	B	A	B	A	A	-	A	B	B	A	-	B	B	A	B	B	B	A	B	A	B	A	A	A	A	A	A	A	A	A	A	A	A	-	A	A	A	A	A
143	*DPL0491	A	B	A	A	B	A	A	B	B	B	B	A	A	B	A	A	A	A	B	A	A	B	B	A	A	B	A	A	B	B	A	A	B	A	A	B	B	B	A	B	B	B	A	A	A	A	A	B
144	*DPL0502	A	A	A	A	A	B	A	B	A	B	B	A	B	B	A	B	B	B	B	A	B	A	A	B	B	A	B	A	A	A	A	A	A	B	B	B	B	A	B	B	A	A	A	B	B	B	A	B
145	*DPL0535	A	A	B	B	B	B	A	A	B	A	A	A	A	B	A	B	B	A	A	A	B	A	A	A	A	B	A	A	B	A	B	A	B	A	B	B	A	B	B	B	A	A	B	A	B	B	B	B
146	*DPL0562	B	B	A	B	A	A	A	A	A	B	A	A	A	A	A	A	A	B	B	A	B	A	B	B	A	A	A	A	A	B	A	A	B	A	B	B	B	A	A	A	A	A	B	B	A	A	A	A
147	*DPL0565	A	A	A	B	B	B	B	A	A	A	A	A	A	B	A	A	B	A	B	A	B	B	B	A	B	B	B	B	A	B	B	B	B	A	B	B	B	A	B	B	A	A	A	A	A	A	B	B
148	*DPL0572	A	A	B	B	A	B	B	A	B	A	A	B	A	B	A	B	B	A	A	A	B	A	A	A	A	B	A	A	B	A	B	A	B	A	B	B	A	B	B	A	A	A	B	B	B	A	B	B
149	*DPL0590	B	A	A	A	A	A	-	A	A	A	A	B	A	A	B	B	B	A	B	B	A	A	A	A	A	B	A	B	B	B	B	A	A	B	B	A	A	A	A	A	A	A	A	A	A	B	A	B
150	*DPL0707	A	B	A	B	A	B	B	B	B	A	B	A	A	A	A	A	B	A	A	B	B	B	A	A	A	B	B	B	B	A	B	A	B	B	B	A	A	B	B	B	B	B	A	A	B	B	B	A
151	*DPL0732	A	A	A	B	A	A	B	A	B	B	B	A	A	B	A	A	B	A	B	B	A	A	A	A	B	A	A	A	B	B	B	A	B	A	A	B	B	B	A	B	B	B	A	A	B	B	B	B
152	*DPL0752	A	A	B	B	B	B	B	A	A	A	A	A	A	A	A	A	A	A	A	A	A	B	B	A	B	B	B	B	B	A	B	B	B	B	A	A	A	B	A	A	B	B	A	A	A	B	A	B
153	*DPL0777	B	A	A	A	A	A	A	A	A	B	A	B	B	A	A	B	B	A	A	A	B	B	A	A	A	B	A	B	A	B	A	A	A	A	B	A	A	A	A	B	A	A	A	A	A	A	A	-
154	*DPL0790	A	B	A	A	A	A	A	B	A	B	B	B	A	B	A	B	A	B	B	B	B	A	B	B	B	A	A	A	B	A	B	B	A	B	B	A	B	A	B	B	A	A	B	B	A	B	B	-
155	*DPL0847a	A	A	B	B	B	B	B	A	A	A	A	A	A	A	A	A	A	A	A	A	A	B	B	A	B	B	B	B	B	A	B	B	B	B	A	A	A	B	A	A	B	B	A	A	A	B	A	B
156	*DPL0847b	B	B	-	A	A	B	-	A	A	A	A	B	A	A	B	B	B	A	B	B	A	A	A	A	A	B	A	B	B	B	B	A	A	B	B	A	B	A	A	A	A	A	A	A	A	B	A	B
157	*DPL0864	A	B	A	A	A	B	A	A	B	B	A	B	B	A	A	A	A	B	A	A	B	A	B	A	A	B	B	A	B	B	B	B	A	B	B	A	B	B	A	B	B	A	B	A	A	A	A	A
158	*DPL0883	A	A	B	B	B	B	-	B	A	A	B	B	B	B	A	B	B	B	A	B	A	B	B	A	B	A	A	A	B	B	A	B	B	A	B	B	A	A	A	B	A	A	A	A	A	A	B	A
159	*DPL0894	A	A	A	A	A	A	-	A	B	A	B	B	A	B	B	A	B	A	A	A	A	A	B	B	A	B	A	B	A	A	B	-	A	A	B	B	B	B	B	B	A	A	B	A	A	B	B	A
160	*DPL0897	A	B	A	A	A	B	A	A	A	B	B	B	B	B	B	A	A	A	A	A	B	A	B	B	B	B	A	B	A	B	A	B	A	B	A	A	A	A	B	B	B	A	B	A	B	A	B	B
161	*Gh111	A	A	A	B	A	B	B	B	B	B	A	A	B	A	B	B	B	B	B	A	A	B	B	B	A	A	A	B	B	B	B	B	B	B	B	B	A	A	A	A	B	B	B	A	A	A	A	B
162	*Gh120	A	A	A	B	B	B	A	A	A	A	A	A	A	B	A	A	B	A	B	A	B	B	B	A	B	B	A	B	A	B	B	B	B	A	B	B	B	A	B	B	A	A	A	A	A	A	B	B
163	*Gh137	A	B	A	A	A	B	-	A	A	B	B	B	B	B	B	A	A	A	A	A	B	A	B	B	B	B	A	B	A	B	A	B	A	B	A	A	A	A	B	B	B	A	B	A	B	A	B	B
164	*Gh144	A	B	A	B	A	B	-	B	B	A	B	A	A	A	A	A	B	A	A	B	B	B	A	A	A	B	B	B	B	A	B	A	B	A	B	A	A	B	B	B	B	B	A	A	B	B	B	A
165	*Gh145	A	B	B	B	B	B	B	A	B	B	A	B	B	A	B	B	A	B	A	A	A	A	A	A	A	B	B	A	B	B	A	A	B	B	A	A	A	B	B	A	A	A	B	B	B	B	B	A
166	*Gh157	A	A	B	B	A	A	B	A	B	A	B	B	A	B	A	B	A	A	A	A	A	A	A	A	A	B	A	A	B	A	B	A	A	A	B	B	A	B	B	B	A	A	B	A	B	A	B	B
167	*Gh158	A	B	A	B	A	A	B	B	A	A	A	A	B	A	B	B	B	A	B	B	B	B	A	A	B	B	B	B	A	A	A	A	A	A	A	B	A	A	B	B	B	B	B	B	B	A	B	A
168	*Gh197	A	A	-	B	B	A	B	B	A	A	A	A	A	A	B	A	A	A	A	A	B	A	B	A	B	B	A	B	B	A	B	B	B	B	B	B	B	A	A	B	B	B	A	B	B	B	A	A
169	*Gh199	B	B	A	A	B	A	A	B	A	A	A	B	A	B	B	A	B	B	A	B	B	B	A	A	A	B	B	B	A	A	B	A	B	B	A	A	A	B	A	A	B	B	A	B	A	B	A	A
170	*Gh220	B	B	B	B	A	-	B	B	A	B	A	B	B	A	B	A	A	B	B	A	A	B	A	A	B	B	A	A	B	B	A	A	B	A	A	A	B	A	A	A	A	A	A	A	A	A	B	A
171	*Gh247	A	B	-	B	B	B	B	B	A	A	B	A	A	A	B	B	B	A	B	A	A	A	A	A	A	B	B	B	A	B	B	A	A	-	A	A	B	B	B	B	A	A	B	B	B	B	B	B
172	*Gh256	A	A	A	A	B	A	A	B	B	A	B	B	B	B	A	A	A	B	A	B	B	B	A	B	A	A	B	B	A	B	A	A	A	B	A	A	B	A	B	B	A	A	A	A	A	A	B	A
173	*Gh260	A	A	B	B	B	B	B	B	A	A	B	B	A	A	B	A	B	B	B	B	A	A	B	A	B	B	A	A	A	B	A	B	B	B	A	B	B	A	A	B	A	B	A	B	B	A	A	B
174	*Gh268	B	A	-	A	A	A	A	A	B	B	A	A	B	A	A	B	B	A	A	A	A	B	A	B	B	A	A	B	B	A	A	A	A	B	A	A	B	A	A	A	A	B	B	A	B	B	B	B
175	*Gh27	A	A	A	B	A	B	B	B	B	B	A	A	B	A	B	B	B	B	B	A	A	B	B	B	A	A	A	B	B	B	B	B	B	B	B	B	A	A	A	A	B	B	B	A	A	A	A	B
176	*Gh273	A	A	B	A	B	A	-	A	B	B	B	A	A	A	B	B	A	A	B	A	B	B	B	A	A	A	B	A	A	B	A	B	A	B	A	A	A	A	A	A	A	A	B	A	A	B	B	B
177	*Gh298	B	A	A	A	B	B	A	A	B	B	B	B	B	A	A	A	B	B	A	A	B	-	A	A	B	B	A	B	B	B	A	A	B	B	A	A	B	A	B	A	B	B	B	B	B	B	A	A
178	*Gh308	A	B	A	B	B	B	B	A	B	B	A	B	B	A	B	B	A	B	A	A	A	A	A	A	A	B	B	A	B	B	A	A	B	B	A	A	A	-	B	A	A	A	B	B	B	B	B	A
179	*Gh316	A	A	-	A	A	A	-	A	A	A	B	B	A	B	B	B	B	B	A	B	A	A	B	B	A	B	A	-	A	B	A	B	A	-	B	B	B	A	B	B	B	A	A	A	A	A	A	A
180	*Gh320	A	B	A	-	A	B	-	B	B	A	B	A	A	A	A	A	B	-	A	B	B	B	A	A	A	B	B	B	B	A	B	A	B	-	B	A	A	B	B	B	B	B	A	A	B	B	B	A
181	*Gh327	A	B	A	A	B	A	A	B	B	B	B	A	A	A	A	A	B	B	A	B	B	A	A	B	B	B	B	-	B	A	A	A	A	A	A	A	B	A	A	A	A	A	B	A	A	A	-	B
182	*Gh388	B	B	A	A	A	A	-	A	A	A	B	B	B	A	B	A	B	A	A	A	B	A	A	B	A	A	B	A	A	A	A	A	B	B	A	A	B	B	B	A	B	-	A	A	A	B	B	B
183	*Gh398	A	B	A	A	A	A	A	A	A	B	B	B	A	B	A	B	A	B	B	A	-	A	A	B	B	A	A	A	A	A	B	A	A	B	B	A	B	A	B	B	A	B	B	B	A	B	B	A
184	*Gh451	A	B	B	A	B	B	A	B	B	A	B	B	B	A	A	B	B	A	B	A	A	B	B	A	A	B	B	B	B	B	A	B	B	-	A	B	A	B	B	A	A	A	B	A	B	A	A	B
185	*Gh454	B	A	A	A	A	A	A	A	B	B	B	A	B	A	A	B	B	A	A	A	A	B	A	B	B	A	A	B	B	A	A	A	A	B	A	A	B	A	A	A	A	B	B	A	B	B	B	A
186	*Gh474	A	B	-	B	B	B	B	A	B	B	-	B	B	A	B	B	A	B	A	A	A	A	A	A	A	B	B	A	B	B	A	A	B	B	A	A	A	B	B	A	A	A	B	B	B	B	B	A
187	*Gh499	A	A	-	B	A	B	B	B	B	B	A	A	B	A	B	B	B	B	B	A	A	B	B	B	A	A	A	B	B	B	B	B	B	B	B	B	A	A	A	A	B	-	B	A	A	A	A	B
188	*Gh501	A	-	A	A	A	B	A	A	B	B	A	B	B	A	B	A	A	B	B	A	B	A	B	A	B	A	B	A	B	B	B	B	A	B	B	A	B	A	A	A	B	A	B	A	B	A	A	B
189	*Gh529	A	A	B	A	A	B	A	B	A	A	B	A	A	A	B	B	B	B	B	B	A	B	B	B	A	B	A	A	B	A	A	B	B	A	B	B	B	B	A	A	B	B	A	B	B	B	A	A
190	*Gh56	B	A	B	B	A	B	B	A	B	A	B	A	B	A	A	A	A	A	A	B	B	A	B	B	A	B	B	A	B	A	B	B	A	A	B	B	A	A	A	B	B	A	A	A	B	A	B	B
191	*Gh60	A	B	A	A	A	B	A	A	B	B	A	B	B	A	B	A	A	B	B	A	B	A	B	A	B	A	B	A	B	B	B	B	A	B	B	A	B	A	A	A	B	A	B	A	B	A	A	B
192	*Gh616	A	B	A	A	B	B	A	A	A	A	A	A	B	A	A	A	B	B	B	A	A	B	B	B	A	A	A	B	A	A	B	B	A	B	A	B	B	A	B	A	A	A	A	B	A	A	A	A
193	*Gh631	B	A	-	B	A	A	B	A	B	B	B	A	A	B	A	A	B	A	B	B	A	B	A	A	B	A	A	A	B	B	B	A	B	B	A	B	B	B	A	-	B	A	A	A	B	B	B	A
194	*Gh64	B	A	B	B	A	A	A	A	B	A	B	A	B	B	A	A	B	A	B	A	B	A	B	B	A	B	B	A	A	B	A	B	B	A	A	A	B	B	A	A	B	B	A	B	B	A	A	B
195	*Gh663	A	B	-	A	A	A	A	B	B	B	B	A	A	B	A	B	B	A	A	A	A	B	B	B	A	A	A	A	A	B	B	B	B	B	B	A	B	A	B	B	A	B	A	B	B	B	A	A
196	*Gh72	A	B	A	A	B	B	A	A	A	A	A	A	B	A	A	A	B	B	B	A	A	B	B	B	A	A	A	B	A	A	B	B	A	B	A	B	B	A	B	A	A	A	A	B	A	A	A	A
197	*HAU0250	A	A	A	A	A	B	-	A	A	B	B	B	A	A	B	A	A	B	B	A	A	B	A	B	A	A	A	B	A	B	A	A	A	A	A	A	B	B	B	B	A	A	B	B	A	B	A	A
198	*HAU0423	B	A	B	A	A	A	A	B	A	B	A	B	A	A	A	B	A	A	B	B	B	B	A	A	A	A	A	B	A	A	A	A	B	B	B	B	B	A	B	B	A	B	B	A	B	A	B	B
199	*HAU0483	B	A	-	A	B	B	A	A	B	A	A	B	B	A	B	B	B	A	B	A	A	A	A	A	A	A	A	B	B	B	B	A	A	B	B	B	B	B	A	B	A	A	A	A	A	B	A	B
200	*HAU0635	A	B	A	B	B	B	-	B	A	A	B	B	A	B	A	A	B	A	B	A	B	B	A	A	A	B	B	B	B	B	B	A	B	A	B	A	A	A	B	B	B	B	B	A	B	B	B	B
201	*HAU0639	A	A	B	A	A	A	B	A	A	A	B	B	A	B	B	B	B	B	A	B	A	A	B	B	A	B	A	B	A	B	A	B	A	B	B	B	B	A	-	B	B	A	A	A	A	A	A	A
202	*HAU0878	A	B	A	A	B	B	A	A	A	A	A	A	B	A	A	A	B	B	B	A	A	B	B	B	A	A	A	B	A	A	B	B	A	B	A	B	B	A	B	A	A	B	A	B	A	A	A	B
203	*HAU0921	B	A	A	A	B	B	A	A	B	A	A	B	B	A	B	B	B	A	B	A	A	A	A	A	A	A	A	B	B	B	B	A	A	B	B	A	B	B	A	B	A	A	A	A	A	B	A	B
204	*HAU1001	A	B	A	A	A	A	A	A	A	A	A	B	A	B	A	A	B	A	B	B	A	B	A	A	B	B	B	B	B	B	B	A	B	B	B	B	B	B	A	A	B	A	B	A	B	A	A	A
205	*HAU1057	B	A	A	B	B	B	B	A	B	A	A	A	A	A	A	A	B	A	B	B	B	B	B	A	B	B	A	B	B	B	B	B	B	B	A	B	B	A	A	B	A	B	A	A	A	B	B	A
206	*HAU1129	B	A	A	A	B	B	A	A	A	B	B	B	A	A	B	A	B	A	A	A	B	A	A	B	A	B	A	A	B	A	B	A	A	A	B	B	A	A	A	B	A	B	A	A	B	A	B	B
207	*HAU1316	A	B	B	B	A	A	B	A	A	A	A	B	B	A	A	A	B	A	A	B	A	B	A	B	B	A	A	B	A	B	A	A	B	B	B	A	B	A	A	A	B	A	B	A	A	B	B	B
208	*HAU1321	A	B	B	B	A	A	B	A	A	A	A	B	B	A	A	A	B	A	A	B	A	B	A	B	B	A	A	B	A	B	A	A	B	B	B	A	B	A	A	A	B	A	B	A	A	B	B	B
209	*HAU1332	-	-	-	-	-	-	-	-	-	-	-	-	-	-	-	-	-	-	-	-	-	-	-	-	-	-	-	-	-	-	-	-	-	-	-	-	-	-	-	-	-	-	-	-	-	-	-	-
210	*HAU1371	B	B	A	A	A	B	A	A	A	A	A	B	A	A	B	B	B	A	B	B	A	A	A	A	A	A	A	B	B	B	B	A	A	B	B	A	B	A	A	A	A	A	A	A	A	B	A	B
211	*HAU1378	A	A	A	A	A	B	A	A	A	A	A	B	A	A	B	A	B	B	A	A	B	B	A	B	A	B	B	B	B	B	A	-	A	B	A	A	B	A	A	A	A	B	A	A	A	A	A	A
212	*HAU1382	B	B	B	B	B	B	B	A	A	A	B	A	A	B	B	B	A	A	A	A	A	B	A	B	B	B	A	B	A	A	A	A	B	B	A	A	A	B	A	B	A	A	A	B	A	A	B	B
213	*HAU1413	B	B	A	A	A	B	A	B	B	B	A	B	A	B	B	A	A	B	A	B	A	B	B	A	A	B	A	A	A	B	A	B	B	B	B	A	B	A	A	A	A	A	B	B	B	B	B	A
214	*HAU1417	A	A	A	A	A	A	A	A	A	B	A	B	A	A	B	A	A	B	A	A	B	A	B	B	B	B	A	A	B	B	A	A	A	A	A	A	A	A	B	A	B	B	B	A	-	B	B	A
215	*HAU1455	A	B	B	B	B	B	B	A	A	A	A	A	A	B	A	A	A	A	B	A	B	B	B	A	B	B	A	B	A	B	B	B	B	A	B	B	B	A	B	B	A	A	A	A	A	A	B	A
216	*HAU1460	A	-	A	A	A	A	A	A	A	A	A	B	A	A	B	B	B	A	B	B	A	A	A	A	A	B	A	B	B	B	B	A	A	B	B	A	A	A	A	A	A	A	A	A	A	B	A	A
217	*HAU1470a	A	B	B	B	A	A	B	B	B	A	A	B	A	B	B	A	A	A	A	A	A	B	B	A	-	B	B	B	B	A	A	B	B	B	B	B	A	A	A	B	B	B	B	B	B	A	B	-
218	*HAU1470b	A	B	A	B	A	A	A	A	A	A	A	B	A	B	B	A	A	A	A	A	A	B	B	A	-	B	B	B	B	A	A	B	B	B	B	B	A	A	A	B	B	B	B	B	B	A	B	-
219	*HAU1483a	A	B	B	B	B	B	B	A	B	B	A	B	B	A	B	B	A	B	A	A	A	A	A	A	A	B	B	-	-	B	A	A	B	B	A	A	A	B	B	A	A	A	B	B	B	B	B	A
220	*HAU1483b	A	B	B	B	B	B	B	A	B	B	A	B	B	A	B	B	A	B	A	A	A	A	A	A	A	B	B	A	B	B	A	A	B	B	A	A	A	B	B	A	A	A	B	B	B	B	B	A
221	*HAU1571	A	A	B	B	B	A	B	A	B	B	A	A	A	A	A	A	A	B	B	B	A	A	B	A	A	A	A	B	A	A	B	B	B	B	A	B	A	A	A	A	A	A	A	B	B	B	A	B
222	*HAU1603	B	B	B	A	A	A	B	A	A	A	B	B	B	A	B	A	B	A	A	A	B	A	A	B	A	A	B	A	A	A	A	B	B	B	A	A	B	B	B	A	B	B	A	A	A	B	B	B
223	*HAU1618	B	A	A	A	B	A	A	B	A	A	B	A	B	A	B	B	B	B	B	B	A	B	B	A	B	A	A	B	B	B	A	B	A	A	A	A	A	B	A	B	B	A	B	B	A	A	B	B
224	*HAU190	B	A	A	A	B	A	A	B	A	B	B	A	B	A	B	B	A	B	B	B	A	B	B	A	B	A	A	B	B	B	A	B	A	A	A	A	A	B	A	B	B	A	A	B	A	B	B	A
225	*HAU2004	B	B	A	A	B	A	A	-	A	B	A	B	A	A	A	B	A	A	B	A	B	B	A	B	A	A	A	B	A	A	A	A	B	B	A	B	B	B	A	B	A	B	B	A	B	B	-	B
226	*HAU2424	A	B	B	A	-	-	-	-	B	B	B	A	B	B	A	B	B	A	A	A	-	-	B	B	A	A	B	A	A	A	A	B	B	A	B	A	B	A	B	B	A	B	A	B	B	B	A	A
227	*HAU2504	A	-	A	A	B	A	A	A	B	B	B	B	B	A	A	B	A	A	B	-	B	B	B	B	A	A	B	A	A	B	A	B	A	B	A	A	B	-	B	A	A	A	B	A	B	B	A	B
228	*HAU2558	A	A	B	B	A	B	-	A	B	A	A	B	A	B	A	A	A	A	A	A	A	A	A	A	A	B	A	A	B	A	B	A	B	A	B	B	A	B	B	A	A	A	B	-	B	A	B	B
229	*HAU2625	B	A	B	A	B	B	A	A	B	A	A	B	B	A	B	B	B	A	B	A	A	A	A	-	A	A	A	B	B	B	B	A	A	B	B	A	B	B	A	B	A	A	A	A	A	B	A	B
230	*HAU2768	B	A	B	A	B	B	B	-	B	A	A	B	B	A	B	B	B	A	B	A	A	A	A	A	-	A	A	B	B	B	B	A	A	-	B	A	B	B	A	B	A	A	A	A	A	B	A	B
231	*HAU2786a	B	A	B	B	B	B	A	B	B	B	A	B	A	A	A	B	A	B	B	B	A	B	A	A	A	B	A	A	A	A	B	A	A	-	A	B	B	A	A	-	B	B	A	B	B	A	B	B
232	*HAU2786b	B	B	A	A	A	B	A	B	B	B	A	B	A	B	B	A	A	B	A	B	A	B	B	A	A	B	A	A	A	B	A	B	B	B	B	A	B	A	A	-	A	A	B	B	B	B	B	A
233	*HAU2857	A	A	B	B	B	B	B	A	B	A	A	B	A	A	A	A	B	A	B	A	A	A	A	A	A	B	A	A	B	A	A	A	B	A	B	B	B	A	A	B	A	A	A	B	B	A	B	A
234	*HAU3069	B	A	B	B	A	A	B	A	A	A	A	A	A	A	A	A	B	A	B	A	B	A	B	A	A	B	B	B	A	B	B	B	B	A	B	A	B	B	A	B	A	A	B	B	B	B	B	A
235	*HAU3071	A	A	B	B	A	B	B	A	A	A	A	A	B	B	B	A	B	A	B	A	B	A	A	A	A	A	B	B	B	A	A	A	A	A	B	B	B	A	B	B	B	A	A	-	B	A	B	B
236	*HAU3177	-	A	B	B	A	A	B	B	A	B	A	B	A	A	B	A	A	A	A	A	B	B	B	A	B	B	B	B	B	B	B	B	B	B	B	B	B	B	A	A	B	A	B	B	A	B	A	B
237	*JESPR154	B	B	A	A	B	A	A	B	A	B	A	B	A	A	A	B	A	A	B	B	B	B	B	B	A	A	A	B	A	A	A	B	B	B	A	B	B	B	A	B	A	B	B	A	B	B	B	B
238	*JESPR295	A	B	B	B	A	B	B	B	A	B	A	A	A	B	A	A	B	B	B	A	B	A	A	B	A	A	A	B	B	B	A	A	A	A	B	A	A	A	A	A	B	B	A	A	B	B	B	A
239	*JESPR297	A	B	A	A	A	B	-	-	A	B	B	B	B	B	B	A	A	A	A	A	B	A	B	B	B	B	A	B	A	B	A	B	A	B	A	A	A	A	B	B	B	A	B	A	B	A	B	B
240	*JESPR304	B	A	B	B	A	A	B	A	A	A	B	A	A	A	B	B	A	A	A	A	B	A	B	B	B	B	B	A	B	A	B	B	B	B	B	B	A	A	A	A	A	A	B	B	B	B	B	B
241	*MGHES18	B	A	-	A	B	B	A	A	-	A	A	B	-	A	B	B	B	A	B	A	A	-	A	A	A	A	A	B	B	B	B	A	A	-	B	B	B	B	B	B	A	A	A	A	A	B	A	B
242	*MGHES24	A	A	B	B	B	B	B	B	A	A	B	B	B	B	A	B	B	B	A	B	A	B	B	A	B	A	A	A	B	B	A	B	B	A	B	B	A	A	A	A	A	A	A	B	A	A	B	A
243	*MGHES31	A	A	B	B	B	A	A	A	B	B	A	A	A	A	A	A	A	B	B	B	A	A	B	A	A	A	A	B	A	A	B	A	B	B	A	B	A	A	A	A	A	A	A	B	B	B	A	A
244	*MGHES58	B	A	A	A	B	B	A	A	A	B	A	A	B	A	A	A	A	A	A	B	A	A	B	B	B	B	B	A	A	B	B	B	B	B	B	A	B	B	B	A	B	A	A	B	B	A	A	B
245	*MUSS059	A	B	A	A	B	A	-	A	A	B	B	A	A	B	B	A	B	A	B	A	B	B	B	B	B	A	B	B	B	A	A	B	A	B	B	A	A	A	B	B	A	B	A	A	A	A	-	B
246	*MUSS193	B	B	A	A	A	A	A	A	A	A	B	B	A	A	B	B	B	A	B	A	B	A	A	B	A	A	B	A	-	A	A	A	B	B	A	A	B	B	B	A	B	B	A	A	A	B	B	A
247	*MUSS422	A	B	A	A	A	A	A	A	B	A	B	A	B	A	B	B	A	B	A	A	B	B	B	A	B	B	A	B	B	B	A	B	A	A	A	A	B	A	A	A	A	A	A	B	B	B	B	B
248	*NAU1014	A	A	A	A	A	A	A	A	A	A	B	B	A	B	B	B	B	B	A	B	A	A	B	B	A	B	A	B	A	B	A	B	A	A	B	B	B	A	B	B	B	A	A	A	A	A	A	A
249	*NAU1042	A	B	A	A	B	B	A	A	A	A	A	A	B	A	A	A	B	B	B	A	A	B	-	B	A	A	A	B	A	A	B	B	A	B	A	B	B	A	B	A	A	B	A	B	A	A	A	B
250	*NAU1043	B	A	A	A	B	B	A	A	A	B	A	A	B	A	A	A	A	A	A	B	A	A	B	B	B	B	B	A	A	B	B	B	B	B	B	A	B	B	B	A	B	A	A	B	B	A	A	B
251	*NAU1093	B	A	A	A	B	B	A	A	B	A	A	B	B	A	B	B	B	-	B	A	A	A	A	A	A	A	A	B	B	B	B	A	A	B	B	B	B	B	B	B	A	A	A	A	A	B	A	B
252	*NAU1218	B	A	B	A	B	B	A	A	B	A	A	B	B	A	B	B	B	A	B	A	A	A	A	A	A	A	A	-	B	B	B	A	A	B	B	B	B	B	B	B	A	A	A	A	A	B	A	B
253	*NAU1269	A	B	A	A	B	B	A	A	A	A	A	A	B	A	A	A	B	B	B	A	A	B	B	B	A	A	A	B	A	A	B	B	A	B	A	B	B	A	B	A	A	-	A	B	A	A	A	B
254	*NAU1282	B	A	B	B	B	A	B	B	A	A	B	A	B	A	B	B	B	B	B	B	A	B	B	A	B	A	A	B	B	A	A	B	B	A	A	A	A	B	B	B	A	A	B	B	A	A	B	B
255	*NAU1357	B	B	B	A	A	B	A	B	B	A	B	A	B	B	B	A	B	B	B	B	B	B	A	B	A	A	B	A	A	A	A	A	B	B	A	A	B	B	B	B	A	A	A	A	A	B	A	B
256	*NAU2026	A	B	A	A	B	A	A	A	B	A	A	A	A	-	A	A	B	A	B	B	A	B	A	A	A	B	A	B	A	B	A	A	A	B	B	A	B	B	A	A	A	A	A	A	A	B	A	B
257	*NAU2139	A	A	B	B	B	B	B	B	A	A	A	B	A	B	A	B	A	B	A	A	B	B	A	A	B	B	B	B	A	B	B	A	A	A	B	A	A	A	B	A	B	B	B	B	B	A	A	A
258	*NAU2140	A	B	B	B	B	A	B	A	A	A	A	A	B	A	B	A	B	B	B	B	B	B	B	A	A	B	A	A	A	B	B	B	A	B	B	A	B	A	A	A	A	A	A	B	B	B	B	B
259	*NAU2152	A	B	-	A	B	B	A	A	A	A	B	B	A	B	A	B	A	B	A	A	B	B	A	A	B	A	B	B	A	A	A	A	A	B	A	B	B	B	B	B	A	A	A	A	A	B	B	A
260	*NAU2218	B	A	A	A	A	B	A	A	A	B	A	A	A	A	A	B	B	B	B	A	B	B	A	B	B	B	A	B	B	B	A	A	A	A	A	A	B	B	A	B	A	A	A	B	B	B	B	A
261	*NAU2265	A	B	A	A	B	A	A	A	A	B	B	A	A	B	B	A	B	A	B	A	B	B	B	B	B	A	B	B	B	A	A	B	A	B	B	A	A	A	B	B	A	B	A	A	A	A	B	B
262	*NAU2277	A	B	A	A	B	A	-	A	A	B	B	A	A	B	B	A	B	A	B	A	B	B	B	B	B	A	B	B	B	A	A	B	A	B	B	A	A	A	B	B	A	B	A	A	A	A	B	B
263	*NAU2343	A	A	A	A	A	A	-	A	A	B	B	-	A	A	B	A	A	B	A	A	B	A	B	B	B	B	B	A	B	B	A	B	A	A	A	A	A	A	B	A	B	B	B	B	B	B	B	-
264	*NAU2460	A	B	A	A	B	B	A	A	A	A	B	B	A	B	A	B	A	B	A	A	B	B	A	A	B	A	B	B	A	A	A	A	A	B	A	B	B	A	B	B	A	A	A	A	A	B	B	A
265	*NAU2701	A	B	B	B	B	B	B	B	A	A	B	A	A	A	A	A	B	B	A	A	A	B	A	A	-	A	A	B	B	B	A	A	A	B	A	A	A	B	B	A	A	A	B	A	B	A	A	B
266	*NAU2715	A	B	B	B	B	A	B	B	B	B	B	A	A	B	A	A	A	A	B	B	A	B	B	B	A	A	A	A	A	B	B	B	B	B	A	B	B	B	A	B	A	A	A	A	A	A	A	A
267	*NAU2742	B	A	B	B	B	B	B	B	B	B	A	B	A	-	A	B	A	B	B	B	A	B	A	A	A	B	A	A	A	A	B	-	A	B	A	B	B	A	A	B	B	B	A	B	B	A	B	B
268	*NAU2873	B	A	B	B	B	A	B	A	A	A	B	A	B	-	B	B	B	B	B	B	A	B	B	A	B	A	A	B	B	A	A	B	B	A	A	A	A	B	B	B	A	A	B	B	A	A	B	B
269	*NAU2893	A	A	B	B	A	B	A	A	B	A	A	B	A	A	A	A	A	A	A	A	A	A	A	A	A	B	A	A	B	A	B	A	B	A	B	B	A	B	B	A	A	A	B	-	B	A	B	A
270	*NAU2894	B	A	B	B	A	A	-	A	A	A	A	A	A	A	A	A	B	A	B	A	B	A	B	A	A	B	B	B	A	B	B	B	B	A	B	A	B	B	A	B	A	A	B	B	B	B	B	A
271	*NAU2957	A	B	B	B	B	A	B	A	A	A	A	A	B	A	B	A	B	B	B	B	B	B	B	A	A	B	A	A	A	B	B	B	A	B	B	A	B	A	A	A	A	A	A	B	B	B	B	B
272	*NAU2960	A	A	A	A	A	B	A	A	A	B	B	A	B	A	A	B	B	B	B	A	B	A	A	B	B	B	-	A	A	A	-	A	A	A	B	B	B	A	B	B	A	A	A	B	B	B	B	A
273	*NAU2984	B	A	A	A	B	A	B	B	A	B	B	B	A	A	B	A	B	A	A	A	A	A	A	B	A	B	A	B	B	A	B	A	A	A	B	B	B	A	A	B	A	B	A	-	B	A	B	B
274	*NAU3052	B	B	-	B	B	B	B	B	A	A	B	A	A	A	B	B	B	A	B	A	A	A	A	A	A	B	B	B	B	B	B	A	A	-	A	A	B	B	B	B	B	B	B	B	B	A	A	B
275	*NAU3100	A	B	A	A	B	A	A	B	B	B	B	A	A	A	A	A	B	B	A	B	B	A	A	-	B	B	-	-	B	A	A	A	A	A	A	A	B	A	A	-	A	A	B	A	A	-	A	-
276	*NAU3112	B	B	A	B	B	B	B	B	A	B	A	B	B	A	B	A	A	B	B	B	A	B	B	B	B	A	A	A	A	B	A	B	A	B	A	A	B	A	A	A	B	B	A	A	A	A	B	B
277	*NAU3177	A	B	A	A	A	A	A	B	A	B	B	B	A	B	A	B	A	B	B	B	B	A	B	B	B	A	A	A	B	B	B	B	A	B	B	A	B	A	B	B	A	A	B	B	A	B	B	B
278	*NAU3181	B	A	B	A	A	B	B	B	A	B	A	A	B	A	B	A	A	A	A	B	A	A	B	B	B	B	B	A	A	B	B	B	B	B	A	A	B	B	B	B	A	A	A	-	B	A	A	B
279	*NAU3217	B	A	A	A	A	B	A	A	B	B	A	A	A	B	A	A	A	A	B	A	A	A	B	A	A	B	B	A	A	B	A	B	B	A	B	B	A	B	B	B	A	A	B	B	B	A	B	B
280	*NAU3254	A	A	A	A	A	A	A	A	A	B	B	B	A	A	B	A	A	B	A	A	B	A	B	B	B	B	B	A	B	B	A	B	A	A	A	A	A	A	B	A	B	B	B	B	B	B	B	B
281	*NAU3308	B	B	B	B	B	B	B	A	B	A	A	A	A	A	A	A	B	A	B	B	B	B	B	A	B	B	A	B	B	B	B	B	B	B	A	B	B	A	A	B	A	B	A	A	A	B	B	A
282	*NAU3384	A	B	-	B	B	B	B	A	B	A	B	A	B	A	B	B	A	B	A	A	B	B	B	A	B	B	A	B	B	B	A	B	B	-	A	A	B	B	A	A	A	A	A	B	B	B	B	B
283	*NAU3385	A	B	A	A	A	A	-	A	B	A	B	A	B	A	B	B	A	B	A	A	B	B	B	A	B	B	A	B	B	B	A	B	A	B	A	A	B	B	A	A	A	A	A	B	B	B	B	B
284	*NAU3390	A	B	B	B	B	B	A	A	A	A	B	B	A	B	A	B	A	B	A	A	B	B	A	A	B	A	B	B	A	A	A	A	-	B	A	B	B	A	B	B	A	A	A	A	A	B	B	A
285	*NAU3404	B	B	A	A	A	A	A	B	A	A	A	B	A	B	A	B	B	A	A	B	B	B	A	A	A	B	B	B	A	A	B	A	B	B	A	A	A	B	B	A	B	B	A	B	B	B	A	B
286	*NAU3437	B	B	A	A	B	B	-	B	A	A	A	B	B	A	A	A	B	B	A	A	B	B	B	B	B	A	B	B	A	A	A	B	A	B	A	B	A	A	A	B	B	B	A	A	A	A	A	B
287	*NAU3468	A	A	B	B	B	B	B	A	B	A	A	A	A	A	A	A	B	A	B	A	A	A	A	A	A	B	A	A	B	A	A	A	B	A	B	B	B	A	A	B	A	A	A	B	B	A	B	A
288	*NAU3519	B	B	B	B	A	A	B	B	A	A	A	B	B	A	A	A	A	A	A	A	A	A	A	A	B	A	A	A	A	B	B	A	A	B	B	B	A	A	A	B	A	A	A	A	B	A	A	A
289	*NAU3695	A	A	B	A	A	A	A	A	B	A	A	A	B	B	A	A	B	A	A	A	A	A	B	B	A	A	A	A	A	A	A	B	A	B	A	B	A	A	A	A	A	A	A	A	B	A	A	B
290	*NAU3736	A	B	A	A	B	A	A	A	B	A	B	B	B	A	A	B	A	B	A	B	B	A	A	A	B	B	A	B	B	B	B	A	B	B	A	A	A	B	B	A	A	A	B	A	B	B	B	B
291	*NAU3765	B	B	B	A	B	A	-	B	A	-	A	B	A	A	A	B	A	A	B	A	B	B	A	B	B	A	-	-	-	-	-	-	A	A	B	A	B	A	A	A	A	A	B	B	B	B	A	B
292	*NAU3820	A	A	B	A	A	B	A	-	A	A	B	A	A	A	B	B	B	B	B	B	A	B	B	B	A	B	A	A	B	A	A	B	B	A	B	B	B	B	A	A	B	B	A	B	B	B	A	A
293	*NAU3839	B	A	B	B	B	B	A	B	B	B	A	B	A	A	A	B	A	B	B	B	A	B	A	A	A	B	A	A	A	A	B	A	A	A	A	B	B	A	A	B	-	B	A	B	B	A	B	B
294	*NAU3868	B	B	-	B	B	A	B	A	A	B	B	B	A	B	B	A	B	A	A	B	B	A	A	B	B	A	A	B	B	A	A	A	A	A	A	A	B	A	B	A	A	A	A	A	B	A	B	A
295	*NAU3901	-	-	B	B	-	B	-	-	-	A	-	-	B	-	A	-	-	A	-	-	A	A	-	B	B	A	A	A	-	B	A	-	B	-	-	A	-	A	A	-	-	-	A	A	-	A	-	B
296	*NAU3934	A	A	B	B	A	B	B	A	A	B	B	A	A	A	B	A	A	A	B	B	B	B	A	B	A	B	B	A	B	A	A	A	A	B	A	B	A	B	A	B	B	B	A	A	A	B	B	B
297	*NAU3966	A	B	A	B	A	A	B	B	A	A	A	A	B	A	B	B	B	A	B	B	B	B	A	A	B	B	B	B	A	A	A	A	A	-	A	B	A	A	B	B	B	B	B	B	B	A	B	A
298	*NAU3995a	A	B	A	A	A	B	A	B	B	B	A	B	A	B	B	A	A	B	A	B	A	B	B	A	A	B	A	A	A	B	A	B	B	B	B	A	B	A	A	A	A	A	B	B	B	B	B	A
299	*NAU3995b	A	A	B	B	B	B	B	B	B	B	A	B	A	A	A	B	A	B	B	B	A	B	A	A	A	B	A	A	A	A	B	A	A	A	A	B	B	A	A	B	B	B	A	B	B	A	B	B
300	*NAU4034	B	B	A	A	A	A	A	A	A	A	B	B	B	A	B	A	B	A	A	A	B	A	A	B	A	A	B	A	A	A	A	A	B	B	A	A	B	B	B	A	B	B	A	A	A	B	B	B
301	*NAU4045	A	B	-	A	A	A	A	B	A	B	B	B	A	B	A	B	A	B	B	B	B	A	B	B	B	A	A	A	B	A	B	B	A	B	B	A	B	A	B	B	A	A	B	B	A	B	B	B
302	*NAU4064	B	A	B	B	A	A	B	B	A	B	A	B	A	A	B	A	A	A	A	A	B	B	B	A	B	B	B	B	B	B	B	B	B	B	B	B	B	B	A	A	B	A	B	B	A	B	A	B
303	*NAU5072	A	B	B	B	-	A	B	B	B	B	B	A	A	B	A	A	A	A	B	B	A	B	B	B	A	A	A	A	A	B	B	B	B	B	A	B	B	B	A	B	A	A	A	A	A	A	A	A
304	*NAU5120	B	B	-	B	B	B	B	A	A	A	B	A	B	A	B	A	A	A	A	-	B	A	B	B	A	B	B	A	B	A	B	B	A	A	B	B	A	A	A	B	B	A	A	A	B	A	B	A
305	*NAU5260	A	A	B	B	B	B	B	B	A	-	B	B	B	A	A	B	A	A	A	B	A	A	A	A	A	A	A	B	A	A	B	A	A	B	A	B	B	A	A	B	A	A	A	B	B	-	B	B
306	*NAU5330	B	B	A	B	B	A	A	B	B	B	B	B	B	B	B	B	B	B	B	A	A	B	B	B	A	A	A	B	A	A	B	B	A	B	A	B	B	A	B	A	A	A	A	B	A	A	A	A
307	*NAU5428	A	B	B	A	B	A	A	A	A	A	B	B	A	B	A	B	A	B	A	A	B	B	A	A	B	B	B	B	A	A	A	A	A	B	A	B	B	A	B	B	A	A	A	A	A	-	B	-
308	*NAU5434	B	A	A	A	B	B	A	A	B	A	A	B	B	A	B	B	B	A	B	A	A	A	A	A	A	A	A	B	B	B	B	A	A	B	B	B	B	B	A	B	A	A	A	A	A	B	A	B
309	*NAU5474	B	B	-	B	B	B	B	B	A	A	B	A	A	A	B	B	B	A	B	B	A	A	A	A	A	B	B	B	B	B	B	A	A	A	A	A	B	B	B	B	B	B	B	B	B	A	A	A
310	*NAU6240	A	A	B	B	A	B	B	A	A	A	B	B	A	A	B	A	A	B	A	B	A	A	B	A	A	B	B	A	A	B	B	B	B	B	B	B	B	B	A	B	A	B	A	B	A	B	A	A
311	*NAU6309	A	B	A	A	B	A	A	A	B	A	B	B	B	A	A	B	A	B	A	B	B	A	A	B	B	B	A	B	B	B	-	A	B	B	A	A	A	B	B	A	A	A	B	A	B	B	B	B
312	*NAU6367	A	B	A	A	A	A	A	A	B	A	B	A	B	A	B	B	A	B	A	A	B	B	B	A	B	B	A	B	B	B	A	A	A	A	A	A	B	B	A	A	A	A	A	B	B	B	B	B
313	*NAU748	A	B	B	B	A	B	A	-	B	A	A	B	B	A	A	A	A	B	B	A	A	A	B	A	A	B	B	A	B	B	B	B	A	B	B	A	B	A	A	B	B	A	B	B	A	A	A	A
314	*NAU797	A	B	A	A	B	B	A	A	A	A	A	A	B	A	A	A	B	B	B	A	A	B	B	B	A	A	A	B	A	A	B	B	A	B	A	B	B	A	B	A	A	B	A	B	A	A	A	B
315	*NAU828	A	B	A	A	B	B	A	A	A	A	A	A	B	A	A	A	B	B	B	A	A	B	B	B	A	A	A	B	A	A	B	B	A	B	A	B	B	A	B	A	A	B	A	B	A	A	A	B
316	*NAU833a	A	B	A	A	B	B	A	A	A	A	A	A	B	A	A	A	B	B	B	A	A	B	B	B	A	A	A	B	A	A	B	B	A	B	A	B	B	A	B	A	A	A	A	B	A	A	A	A
317	*NAU833b	A	B	A	A	B	B	A	A	A	A	A	A	B	A	A	A	B	B	B	A	A	B	-	B	A	A	A	B	A	A	B	B	A	B	A	B	B	A	B	A	A	B	A	B	A	A	A	B
318	*NAU845	A	A	A	A	B	B	-	A	B	A	A	B	A	B	B	B	B	A	B	B	A	A	B	A	B	B	B	A	B	B	B	B	B	B	B	A	A	A	B	A	B	B	B	B	B	B	A	B
319	*NAU862	B	A	A	B	B	B	B	A	A	A	B	A	A	A	B	A	A	A	A	A	B	A	B	B	A	B	B	A	B	A	B	B	A	A	B	B	A	A	A	B	B	A	A	A	B	A	B	A
320	*NAU874	B	A	-	B	-	B	B	A	B	A	A	A	B	A	A	A	B	A	B	A	B	B	B	B	B	B	A	B	B	B	B	B	B	B	A	B	B	A	A	B	A	B	A	B	A	B	B	B
321	*NAU895	A	B	A	A	B	A	A	A	A	B	B	A	A	B	B	A	B	A	B	A	B	B	B	B	B	A	B	B	B	A	A	B	A	B	B	A	A	A	B	B	A	B	A	A	A	A	-	B
322	*NAU896	B	B	-	B	A	A	B	B	A	B	B	A	A	B	A	A	A	B	B	A	A	A	A	A	A	A	A	B	B	B	B	A	A	B	B	B	B	-	B	B	A	A	A	A	A	B	A	B
323	*NAU935	A	A	B	B	B	B	-	B	A	A	B	B	B	B	A	B	B	B	A	B	A	B	B	A	B	A	A	A	B	B	A	B	B	A	B	B	A	A	A	A	A	A	A	A	A	A	B	A
324	*NAU943	A	A	B	B	A	A	B	A	B	B	B	A	A	B	A	A	B	A	B	B	A	A	A	A	B	A	A	A	B	B	B	A	B	-	A	A	B	B	A	B	B	B	A	B	A	B	B	B
325	*NBRI0014	B	B	B	B	B	B	B	B	A	A	B	B	B	B	A	B	B	B	A	B	B	A	B	A	B	A	A	A	B	B	A	B	B	-	B	B	A	A	A	B	A	A	A	A	A	A	B	B
326	*NBRI0694	B	B	A	A	A	A	A	A	A	A	B	B	A	A	B	B	B	B	B	A	B	A	A	B	B	A	B	A	A	A	A	A	B	-	A	B	B	B	B	B	B	B	A	A	A	B	B	A
327	*PGML0014	A	A	-	B	B	A	B	A	B	A	A	A	A	B	A	B	B	A	A	A	B	A	A	A	A	-	A	A	B	A	B	A	B	A	B	B	A	B	B	B	A	A	B	A	B	A	B	B
328	*PGML0120	A	A	B	B	B	B	B	B	A	A	B	B	A	A	B	A	B	B	B	B	A	A	B	A	B	B	A	A	A	B	A	B	B	B	A	B	B	A	A	B	A	B	A	B	B	A	A	B
329	*PGML0695	A	-	A	A	B	A	A	A	B	A	A	A	A	B	A	A	B	A	B	B	A	B	A	A	A	B	A	B	A	B	A	A	A	B	B	A	B	B	A	A	A	A	A	A	A	B	A	B
330	*PGML0700	B	A	B	B	A	A	B	A	A	A	B	A	A	A	B	B	A	A	A	A	B	A	B	B	B	B	B	A	B	A	B	-	B	B	B	B	A	A	A	A	A	A	B	B	B	B	B	-
331	*PGML0989	B	A	A	B	B	B	B	A	B	A	A	A	A	A	A	A	B	A	B	B	B	B	B	A	B	B	A	B	B	B	B	B	B	-	A	B	B	A	A	B	A	B	A	A	A	B	B	A
332	*PGML1219	B	B	B	B	A	B	B	B	B	B	A	B	B	B	B	A	A	B	B	A	A	B	A	B	B	B	A	A	B	A	A	A	B	A	A	A	A	A	A	A	B	A	A	B	B	A	B	B
333	*PGML1289	B	A	B	B	B	B	-	A	B	A	B	B	B	B	A	B	A	A	A	A	A	B	A	B	A	B	B	A	A	A	B	A	A	B	A	B	A	A	B	B	B	B	A	A	A	A	B	B
334	*PGML1309	A	B	A	A	A	B	B	A	A	B	B	B	B	B	B	A	A	A	A	A	B	A	B	B	B	B	A	B	A	B	A	B	A	B	A	A	A	A	-	B	B	A	B	A	B	A	B	B
335	*PGML1368	A	B	-	A	A	B	A	B	A	A	A	A	A	B	A	B	A	B	B	B	B	B	B	B	A	B	A	B	B	-	B	B	A	A	B	B	B	B	A	B	A	A	A	B	B	B	B	B
336	*PGML1568	A	B	B	A	A	B	A	B	A	A	A	A	A	B	A	B	A	B	A	B	B	B	B	B	A	B	A	B	B	-	B	B	A	A	B	-	A	B	A	B	B	B	A	B	B	B	B	A
337	*PGML1637	A	A	B	B	B	A	B	A	B	B	B	A	A	A	A	A	A	B	-	B	A	A	B	B	A	A	A	B	A	A	B	B	B	B	A	A	A	B	A	B	A	A	A	B	A	B	A	B
338	*PGML1671	B	A	B	B	B	B	B	B	A	B	B	B	A	B	B	A	B	B	A	A	A	A	B	A	B	B	A	A	B	B	B	-	B	B	B	B	B	B	A	B	A	A	A	B	B	B	A	A
339	*PGML1709	-	B	A	A	A	A	A	A	B	B	A	A	A	B	B	B	A	A	A	A	A	A	B	B	A	B	B	A	A	A	A	A	B	B	A	B	A	B	A	B	B	A	B	B	B	B	A	A
340	*PGML1712	A	B	A	B	A	A	-	A	A	A	A	A	A	A	A	A	A	B	A	A	B	A	A	B	A	A	A	A	B	B	A	A	B	A	B	B	B	A	A	A	A	A	B	B	A	A	B	B
341	*PGML1833	B	A	B	B	A	A	B	A	B	B	B	A	A	B	A	B	A	A	A	A	A	A	B	B	B	B	B	A	A	A	A	B	B	A	A	A	A	B	B	A	B	B	A	A	B	B	A	B
342	*PGML1884	A	-	-	B	B	B	-	A	A	A	A	A	A	B	A	A	A	A	B	A	-	B	B	A	B	B	A	B	A	B	B	B	B	A	B	B	B	A	B	B	A	A	A	A	A	A	B	A
343	*PGML1916	B	A	B	A	A	B	B	A	B	A	A	B	A	B	B	A	B	B	A	B	B	A	A	B	A	B	B	A	B	B	B	A	B	B	A	B	B	A	A	B	A	A	B	B	B	B	B	B
344	*PGML1917	B	A	B	B	B	B	B	B	A	B	B	A	A	B	B	A	B	B	B	A	A	B	B	A	-	B	B	A	B	A	A	B	A	B	A	B	B	A	A	B	A	A	A	B	B	A	A	B
345	*PGML2202	B	B	A	A	A	A	A	A	A	A	A	A	B	B	A	B	A	A	A	A	A	A	B	B	A	A	A	B	B	A	A	B	B	-	A	B	B	A	A	A	A	A	A	A	B	A	A	A
346	*PGML2321	B	A	-	B	A	A	B	A	B	B	B	A	A	B	A	B	A	A	A	A	A	A	B	B	B	B	B	A	A	A	A	B	B	A	A	A	A	B	B	A	B	B	A	A	B	B	A	B
347	*PGML2464	B	A	A	A	A	A	A	A	A	A	A	B	A	A	B	B	B	A	B	B	A	A	A	A	A	-	A	B	B	B	B	A	A	B	B	A	-	A	A	-	A	A	A	A	A	B	A	A
348	*PGML2498	B	-	-	B	B	B	-	A	B	A	A	A	B	A	A	A	B	A	B	A	B	B	B	B	B	B	A	B	B	B	B	B	B	B	A	B	B	A	A	B	A	B	A	B	A	B	B	B
349	*PGML2562	A	B	B	B	B	A	B	B	B	B	B	A	A	B	A	A	A	A	B	B	A	B	B	B	A	A	A	A	A	B	B	B	B	B	A	B	B	B	A	B	A	A	A	A	A	A	A	A
350	*PGML2605	A	B	B	B	A	A	B	B	A	B	B	B	A	A	B	B	A	A	A	-	A	B	B	A	A	B	B	B	B	-	A	B	B	-	B	B	A	A	A	B	B	B	B	-	B	A	B	-
351	*PGML2830	A	B	A	B	B	B	B	B	A	A	B	A	A	A	B	B	B	A	B	A	A	A	A	A	A	B	B	B	A	B	B	A	A	-	A	A	B	B	B	B	A	A	B	B	B	B	A	A
352	*PGML2858	B	B	-	B	B	B	B	B	A	B	A	B	B	A	B	A	A	B	B	B	A	B	B	B	B	A	A	-	A	B	A	B	A	-	A	A	B	A	A	A	B	B	A	A	A	A	B	B
353	*PGML3120	B	A	-	A	A	A	A	A	B	B	B	A	B	A	A	B	B	A	A	A	A	-	A	B	B	A	A	B	B	A	A	A	A	B	A	A	B	A	A	A	A	B	B	-	B	B	B	-
354	*PGML3887	A	A	B	B	A	B	B	A	B	A	A	-	A	B	A	B	B	A	A	A	B	A	A	A	A	B	A	A	B	A	B	A	B	A	B	B	A	B	B	A	A	A	B	A	B	A	B	A
355	*PGML4185	A	B	A	A	B	B	A	B	B	B	B	A	A	A	A	A	B	-	A	B	B	A	A	B	B	B	B	A	B	A	A	A	A	A	A	A	B	A	A	A	A	A	B	A	A	B	A	-
356	*PGML4186	A	B	A	A	B	B	A	B	B	B	B	A	A	A	A	A	B	B	A	B	B	A	A	B	B	B	B	A	B	A	A	A	A	A	A	A	B	A	A	A	A	A	B	A	A	B	A	-
357	*PGML4289	A	A	A	A	A	B	A	A	A	B	B	B	A	B	B	A	A	A	A	A	B	A	B	B	B	B	A	B	A	B	A	B	A	B	A	A	A	B	B	B	B	A	B	-	B	A	B	-
358	*PGML4342	B	A	B	B	A	A	B	B	A	A	A	A	A	A	A	A	B	A	A	A	B	A	B	A	A	B	B	B	A	B	B	B	B	B	B	A	B	B	A	B	A	A	B	B	B	B	B	B
359	*PGML4350	B	B	A	A	A	A	A	A	A	A	B	B	A	A	B	B	B	B	B	A	B	A	A	B	A	A	B	A	A	A	A	A	B	B	A	A	B	B	B	A	B	B	A	A	A	B	B	A
360	*PGML4457	B	B	A	A	A	A	-	A	A	A	B	B	B	A	B	B	B	A	B	A	B	A	A	B	A	A	B	A	A	A	A	A	B	B	A	A	B	B	B	A	B	B	A	A	A	-	B	B
361	*PGML4521	A	A	B	B	B	B	-	A	B	A	A	B	A	A	A	A	B	A	B	A	A	A	A	A	A	B	A	A	B	A	A	A	B	A	B	B	B	A	A	B	A	A	A	B	B	A	B	A
362	*PGML4657	B	A	A	A	A	A	A	A	B	B	B	A	B	A	A	B	B	A	A	A	A	A	A	A	B	B	A	B	B	A	A	A	A	B	A	A	B	A	A	A	A	B	B	A	B	B	A	A
363	*PGML4763	A	A	A	A	B	B	A	A	A	A	B	B	A	B	A	A	A	A	B	B	B	B	B	B	A	B	B	A	B	B	B	B	A	B	A	A	B	A	B	B	A	A	A	B	B	A	B	A
364	*SHIN0219	A	A	B	B	A	B	B	B	B	A	B	B	B	A	B	B	A	A	B	B	B	A	B	A	B	A	B	A	B	A	A	B	B	B	B	A	B	B	A	A	A	A	B	A	B	B	B	B
365	*SHIN0376	B	A	A	A	B	B	A	A	A	B	A	A	B	A	A	A	A	A	A	B	A	A	B	B	B	B	B	A	A	B	B	B	B	-	B	A	B	B	B	A	B	A	A	B	B	A	A	B
366	*SHIN0654	A	A	A	A	A	B	A	A	A	A	A	B	A	A	A	A	B	B	A	A	B	B	A	B	A	B	B	B	B	B	A	A	A	B	A	A	B	A	A	A	A	B	A	A	A	A	A	A
367	*SHIN1339	A	A	B	B	B	A	-	B	B	B	B	B	A	B	B	B	A	B	A	B	A	A	A	A	A	A	B	A	A	A	A	A	A	A	B	A	A	B	B	A	A	A	B	A	B	B	B	-
368	*SHIN1341	A	B	B	B	A	A	B	B	B	A	A	B	A	-	A	A	A	A	A	A	A	B	B	A	A	B	B	B	B	A	A	B	-	-	B	B	A	A	A	B	B	B	B	B	B	A	B	A
369	*SHIN1343	-	-	B	B	B	B	B	B	A	A	B	B	B	A	A	B	A	A	A	B	A	A	A	A	A	A	A	B	A	A	B	A	A	B	A	B	B	A	A	B	A	A	A	B	B	A	B	B
370	*SHIN1462	A	A	B	B	B	A	B	A	B	B	A	B	A	B	B	A	B	A	B	A	A	A	B	A	B	B	A	A	B	A	A	B	B	A	B	A	B	A	B	B	A	A	A	B	B	A	B	B
371	*SWU0077	A	A	A	A	A	A	-	A	A	B	B	B	A	A	B	A	A	B	A	A	B	A	B	B	B	B	B	A	B	B	-	B	A	A	A	A	A	A	B	A	B	B	B	B	B	B	B	B
372	*SWU0119	A	A	A	A	A	A	A	A	A	B	B	B	A	A	B	A	A	B	A	A	B	A	B	B	B	B	B	A	B	B	A	B	A	A	A	A	A	A	B	A	B	B	B	B	B	B	B	B
373	*SWU0189	-	B	A	A	A	A	A	B	A	B	A	A	A	A	A	B	A	A	A	A	A	B	A	A	A	A	A	B	A	A	A	A	B	A	A	A	A	A	A	A	A	B	B	A	B	A	A	B
374	*SWU0514	B	A	A	B	A	A	-	A	B	B	B	A	A	B	A	B	A	A	A	A	A	A	B	B	B	B	B	A	A	A	A	B	B	A	A	A	A	B	B	A	B	B	A	A	B	B	A	B
375	*SWU0598	B	A	B	B	B	B	B	A	B	A	B	B	B	B	A	B	A	A	A	A	A	B	A	B	A	B	B	A	A	A	B	B	A	B	A	B	A	A	B	B	B	B	A	A	A	A	B	A
376	*SWU0830	B	B	B	B	B	A	B	A	A	B	A	A	B	A	A	B	A	A	B	A	B	B	A	B	A	B	A	B	B	A	A	A	B	B	A	A	B	B	A	B	A	B	B	A	B	B	B	A
377	*SWU10037	-	B	A	B	B	B	B	A	A	B	B	B	A	A	B	B	B	B	A	A	A	A	A	B	A	B	B	B	A	B	B	A	B	A	B	B	B	A	A	B	A	A	B	A	B	A	B	B
378	*SWU10038	-	B	B	B	B	B	B	B	A	B	B	B	A	A	B	B	B	B	B	A	A	A	A	B	A	B	B	B	A	B	B	B	B	B	B	B	B	A	A	B	A	A	B	A	B	A	B	B
379	*SWU10054	B	B	A	A	B	B	A	A	A	B	B	B	A	A	B	A	B	B	A	A	A	A	A	B	A	B	A	B	A	A	B	A	A	A	B	B	B	A	A	B	B	A	A	A	B	A	B	A
380	*SWU10056	-	-	A	A	B	B	A	A	A	B	B	B	A	A	B	A	B	B	A	A	A	A	A	B	A	B	A	B	A	A	B	A	A	A	B	B	B	A	A	B	B	A	A	A	B	A	B	A
381	*SWU10060	-	A	-	A	B	B	-	A	A	B	B	B	A	A	B	A	B	B	A	A	A	A	A	B	A	B	A	-	A	A	B	A	A	A	B	B	B	A	A	B	B	A	A	A	B	-	B	A
382	*SWU10062	-	A	A	A	B	B	A	A	A	B	B	B	A	A	B	A	B	B	A	A	A	A	A	B	A	B	A	B	A	A	B	A	A	A	B	B	B	A	A	B	B	A	A	A	B	A	B	A
383	*SWU10064	B	A	A	A	A	B	A	B	B	B	A	A	B	A	B	B	A	A	A	A	B	A	A	B	B	B	B	A	B	A	A	A	B	-	A	A	B	B	B	B	A	A	A	B	B	A	A	A
384	*SWU10067	B	A	B	A	A	B	A	B	B	B	B	A	B	A	B	B	A	A	A	A	B	A	A	B	B	B	B	A	A	A	A	A	B	B	A	A	B	B	B	B	A	A	A	B	B	A	A	-
385	*SWU10094	B	A	A	A	B	A	B	B	A	B	B	B	A	A	B	A	B	A	A	A	A	A	A	B	A	B	A	B	B	A	B	A	A	A	B	B	B	A	A	B	A	B	A	B	B	A	B	B
386	*SWU10205	-	A	A	A	B	B	A	A	B	A	A	B	A	B	B	B	B	A	B	A	A	A	A	A	B	B	B	A	B	B	B	A	B	B	A	A	A	A	B	A	B	B	B	B	B	B	A	A
387	*SWU10214	B	A	B	B	A	B	B	A	A	A	A	A	B	A	A	A	A	A	A	A	B	A	B	B	A	B	B	A	B	A	B	B	A	-	B	B	A	A	A	B	B	B	A	A	B	A	B	B
388	*SWU10266	-	A	-	B	A	A	B	A	B	A	A	B	B	A	B	B	B	A	A	A	B	A	B	B	B	B	A	B	B	A	B	B	A	A	A	B	A	A	A	B	B	A	A	A	B	A	B	B
389	*SWU10627	B	B	A	A	A	B	A	A	A	B	B	B	B	B	B	A	A	A	A	A	A	A	B	B	B	B	A	A	A	B	A	B	A	B	A	A	A	A	B	B	B	A	B	A	B	A	B	B
390	*SWU10785	B	B	A	A	B	A	B	B	B	A	A	B	A	A	B	B	B	B	A	A	B	A	A	B	A	B	A	A	A	A	A	A	B	B	A	A	A	B	A	B	A	A	B	A	B	A	A	A
391	*SWU10800	-	A	B	B	A	B	B	B	B	A	A	B	A	B	A	B	B	A	A	A	B	A	A	A	A	B	A	A	B	A	B	A	B	B	B	B	A	B	B	A	A	A	B	B	B	A	B	B
392	*SWU10864	-	A	A	A	A	B	-	A	B	A	A	A	A	B	B	A	A	B	A	B	B	A	A	B	A	A	B	A	B	B	B	-	B	B	A	B	B	A	A	B	A	A	B	B	B	B	B	B
393	*SWU10912	-	B	A	A	B	A	A	A	A	B	B	B	A	B	A	B	A	B	B	A	A	A	A	B	B	A	A	A	A	A	B	A	-	-	B	A	B	A	B	B	A	B	B	B	A	B	-	A
394	*SWU10930	A	B	-	A	A	A	A	A	A	B	B	B	A	B	A	B	A	B	-	A	A	A	A	B	B	A	A	A	A	A	B	A	A	A	A	A	B	B	B	B	A	B	B	-	A	B	B	B
395	*SWU10954	-	B	A	A	A	A	A	B	A	B	B	B	A	B	A	B	A	B	B	B	B	A	B	B	B	A	A	A	B	A	B	B	A	A	B	A	B	A	B	B	A	A	B	B	A	B	B	B
396	*SWU10959	-	B	-	A	A	A	A	B	A	B	B	B	A	B	A	B	A	B	B	B	B	A	B	B	B	A	A	A	B	B	B	-	A	B	B	A	B	A	B	B	A	A	B	B	A	B	B	A
397	*SWU10986	B	B	-	A	A	A	A	-	A	B	B	B	A	A	-	B	A	B	B	A	-	B	B	B	B	A	A	A	B	B	A	-	A	A	B	A	A	B	B	B	A	A	A	B	A	B	B	-
398	*SWU10987	B	B	B	A	A	A	A	B	A	B	B	B	A	A	-	B	A	B	B	A	-	B	B	B	B	A	A	A	B	B	A	B	A	A	B	A	A	B	B	B	-	A	A	B	A	B	B	B
399	*SWU10994	A	A	A	A	A	A	A	A	A	A	A	B	A	B	-	B	B	A	A	B	-	B	A	A	A	B	B	B	A	B	B	A	B	B	B	B	B	B	A	A	B	A	B	B	B	A	A	A
400	*SWU11013	B	A	-	A	B	B	-	A	B	A	B	B	A	A	-	B	A	B	A	B	-	B	A	A	B	B	A	A	A	A	B	A	A	A	B	B	A	A	A	B	B	B	B	A	B	A	A	A
401	*SWU11038	A	B	-	A	A	A	A	A	A	A	A	B	A	B	-	A	B	A	B	B	-	-	A	A	B	B	B	B	B	B	B	-	B	B	B	B	B	B	A	A	B	A	B	A	B	A	A	A
402	*SWU11191	A	A	A	A	A	B	-	A	A	B	A	A	A	A	B	B	A	B	A	B	B	-	A	B	B	B	A	B	B	B	A	A	A	A	A	A	B	B	A	B	A	A	A	A	B	B	B	A
403	*SWU11204	A	A	A	A	A	B	A	A	A	-	A	A	B	A	-	B	A	B	A	A	-	A	A	B	B	B	A	B	B	B	A	A	A	A	A	A	B	B	A	-	A	A	A	B	B	B	-	-
404	*SWU11309	A	-	A	A	A	A	-	A	B	A	B	A	B	A	-	B	A	B	A	A	-	B	B	A	B	B	A	B	B	B	A	-	A	-	A	A	B	A	A	A	A	A	A	B	B	B	B	-
405	*SWU11374	A	B	A	A	A	A	-	A	B	A	B	A	B	A	-	B	B	B	A	A	-	B	B	A	B	B	A	B	B	B	A	B	A	B	A	A	B	B	A	A	B	A	A	-	B	B	A	B
406	*SWU11384	A	A	-	B	A	B	B	A	A	A	A	B	A	A	-	A	A	A	A	B	-	B	B	A	B	B	A	A	A	B	B	B	A	B	A	A	B	B	A	A	B	B	B	B	A	B	A	B
407	*SWU11560	A	A	A	B	A	B	B	A	A	A	A	B	A	A	-	A	A	A	A	A	-	B	B	A	-	A	B	A	A	B	B	B	A	B	A	A	B	B	A	A	B	B	B	B	A	B	A	B
408	*SWU11630	A	A	A	A	B	A	A	A	B	A	B	B	B	A	-	B	A	B	A	B	-	A	A	A	B	B	A	B	B	B	B	A	B	B	A	A	A	B	B	A	A	A	B	A	-	-	A	A
409	*SWU11632	A	A	B	B	B	B	-	A	A	A	A	A	A	A	-	A	A	A	A	A	-	B	B	A	-	B	-	A	A	A	-	-	B	-	A	A	-	B	A	A	-	-	A	A	A	-	A	B
410	*SWU11691	A	B	A	A	B	A	A	A	B	A	B	B	B	A	-	A	B	B	A	A	-	A	A	B	B	B	A	B	B	B	A	A	A	B	A	A	B	B	B	A	B	B	B	-	B	B	-	A
411	*SWU11794	A	A	B	B	B	B	B	B	B	A	B	A	B	B	-	B	B	B	B	B	-	-	B	B	B	A	A	-	A	A	A	B	B	A	A	A	B	B	A	B	A	A	A	A	B	B	B	B
412	*SWU11855	A	B	A	A	B	A	B	A	A	B	B	A	A	B	-	A	B	A	B	A	-	-	B	B	B	A	B	B	B	A	A	B	A	B	B	A	A	A	B	B	A	B	A	A	A	A	B	B
413	*SWU11887	B	A	A	B	A	A	B	B	B	A	B	B	A	B	B	A	A	B	A	A	-	B	B	B	A	B	B	A	B	A	B	A	A	A	A	A	A	A	A	A	B	B	B	B	B	B	B	A
414	*SWU11889	B	A	-	B	A	A	B	B	B	A	B	B	A	B	B	A	A	B	A	A	A	B	B	B	B	B	B	A	A	A	B	B	A	B	A	A	A	A	A	A	B	B	B	B	B	B	B	-
415	*SWU11950	B	A	-	B	A	A	B	A	A	A	B	A	A	A	B	B	A	A	A	A	B	A	B	B	B	B	B	A	B	A	B	B	B	B	B	B	A	A	A	A	A	A	B	B	B	B	B	B
416	*SWU11976	B	A	B	B	A	A	B	A	B	A	B	A	A	A	B	B	A	A	A	A	B	A	B	A	A	A	B	A	B	A	B	B	B	A	B	B	A	B	B	B	A	A	B	B	B	B	B	A
417	*SWU12016	A	A	B	B	-	-	B	A	B	A	A	A	A	A	B	B	A	A	A	A	B	B	B	A	A	A	B	B	B	A	B	B	B	-	B	-	A	B	B	A	B	B	B	B	B	B	B	B
418	*SWU12025	-	A	B	A	B	B	B	B	B	A	B	B	A	A	B	B	A	B	A	B	B	B	A	B	B	B	A	A	A	A	B	B	A	B	B	B	A	A	A	B	B	B	B	A	B	A	A	A
419	*SWU12107	-	A	B	B	B	B	B	B	A	A	B	B	B	B	A	B	B	B	A	B	A	B	B	A	B	A	A	A	B	B	A	B	B	B	B	B	A	A	A	A	A	A	A	A	A	A	B	A
420	*SWU12126	B	A	B	A	A	B	A	A	B	A	B	B	A	A	B	B	A	B	A	B	B	B	A	B	A	B	A	A	A	A	B	A	B	-	B	B	A	A	A	B	B	B	B	A	B	A	A	A
421	*SWU12147	-	A	A	A	A	B	A	A	B	A	B	B	A	A	B	B	A	B	A	B	B	B	A	A	B	B	A	A	A	A	B	A	A	-	B	B	A	A	A	B	B	B	B	A	B	A	A	A
422	*SWU12250	A	A	-	A	A	A	A	A	A	A	B	B	A	B	B	B	B	B	A	B	A	A	B	-	A	B	A	B	A	B	A	B	A	B	B	B	B	A	B	B	B	A	A	A	A	A	-	A
423	*SWU12282	A	B	-	A	A	A	-	A	A	A	B	B	A	B	B	B	B	B	A	B	A	A	B	B	A	B	A	B	A	B	A	B	A	-	B	B	B	A	B	B	B	A	A	A	A	A	A	A
424	*SWU12343	B	B	B	B	B	B	B	B	A	A	B	B	B	B	A	B	B	B	A	B	B	A	B	A	B	A	A	A	B	B	B	B	B	A	B	B	B	A	A	B	A	A	A	A	A	A	B	B
425	*SWU12393	B	A	A	A	A	B	A	A	B	A	B	B	B	A	B	B	A	B	A	B	B	B	A	A	B	B	A	A	A	A	B	A	A	A	B	B	B	A	A	B	B	B	B	B	B	A	A	A
426	*SWU12490	B	A	A	A	B	B	-	A	B	A	B	B	A	A	B	B	A	B	A	B	-	B	A	A	B	B	A	A	A	A	B	A	A	-	B	B	A	A	A	B	B	B	B	-	B	-	A	A
427	*SWU1259	A	A	-	B	B	A	B	A	A	B	B	B	A	-	B	B	B	B	A	A	A	B	A	B	B	B	A	B	B	A	A	A	A	A	A	A	B	A	A	B	A	A	A	A	B	A	A	B
428	*SWU12672	A	B	B	B	B	B	A	B	A	A	A	A	A	A	A	B	B	B	A	A	A	B	A	A	A	A	A	A	B	B	A	A	A	A	A	A	A	B	B	A	A	A	B	A	B	A	A	A
429	*SWU12732	-	A	-	A	A	A	A	B	B	B	B	A	A	B	A	B	A	A	A	B	A	A	B	B	A	B	A	A	A	B	B	B	B	B	B	A	B	A	A	B	A	B	B	B	B	B	B	-
430	*SWU12765	B	B	B	B	B	B	-	A	B	A	A	B	A	A	A	B	A	B	A	B	A	B	A	A	B	B	B	A	A	B	B	A	A	-	A	B	B	A	A	A	B	B	A	A	A	A	A	B
431	*SWU12783	B	B	B	A	B	B	A	B	B	B	B	B	B	B	B	B	A	B	B	B	A	B	B	B	A	B	A	A	A	B	B	B	B	B	B	A	B	A	A	A	A	A	B	B	B	B	B	A
432	*SWU12818	B	B	A	A	A	B	A	B	B	B	A	A	A	B	B	A	A	B	A	B	A	B	B	A	A	B	A	A	A	B	A	B	B	-	B	A	B	A	A	A	A	A	B	B	-	B	B	B
433	*SWU12819	-	A	B	B	B	B	B	A	B	B	A	B	A	A	A	B	A	B	B	B	A	B	A	A	B	B	A	B	A	A	B	A	A	A	A	B	B	A	A	B	B	B	A	A	A	A	B	B
434	*SWU12838a	B	-	A	A	A	B	-	B	B	B	A	B	A	B	B	A	A	B	A	B	A	B	B	A	A	B	A	A	A	B	A	B	B	B	B	A	B	A	A	A	A	A	B	B	B	B	B	A
435	*SWU12838b	B	B	B	B	B	B	-	B	B	B	A	B	A	A	A	B	A	B	B	B	A	B	A	A	A	B	A	A	A	A	B	A	A	-	A	B	B	A	A	B	B	B	A	B	B	A	B	B
436	*SWU12840	B	A	B	B	B	B	A	B	B	B	A	B	A	A	A	B	A	B	B	B	A	B	A	A	A	B	A	A	A	A	B	-	A	-	A	B	B	A	A	B	B	B	A	B	B	A	B	B
437	*SWU12841	B	A	B	B	B	B	B	B	B	B	A	B	A	A	A	B	A	B	B	B	A	B	A	A	A	B	A	A	A	A	B	A	A	B	A	B	B	A	A	B	B	B	A	B	B	A	B	B
438	*SWU12872	-	A	B	B	B	B	-	B	A	A	B	B	B	A	A	B	-	A	A	B	A	A	A	A	A	A	A	B	A	A	B	-	A	-	A	B	B	A	A	B	A	A	-	B	B	A	B	B
439	*SWU12876	A	A	B	B	B	B	B	B	A	A	B	B	B	A	A	B	A	A	A	B	A	A	A	A	A	A	A	B	A	A	B	A	A	A	A	B	B	A	A	B	A	A	A	B	B	A	B	A
440	*SWU12976	A	A	B	A	A	A	B	B	A	A	B	B	B	A	B	A	B	B	A	A	B	A	A	A	B	A	A	B	A	B	A	A	A	B	B	B	B	B	B	A	B	B	B	B	B	A	A	B
441	*SWU13032	-	A	B	B	B	B	B	A	B	A	B	A	A	B	A	A	B	A	A	A	B	A	A	A	A	B	A	A	B	A	A	A	B	A	B	B	A	B	A	A	A	A	A	A	B	A	B	B
442	*SWU13083	A	B	B	B	A	A	B	B	B	B	A	B	B	A	A	A	A	A	A	A	A	B	B	A	B	A	A	A	B	A	A	A	B	B	B	B	B	A	A	A	A	B	B	A	A	A	B	A
443	*SWU13133	B	A	-	A	A	A	A	A	B	B	B	B	B	A	A	B	B	A	A	A	A	A	A	A	B	B	A	B	B	A	A	A	A	B	A	A	B	A	A	A	A	B	B	A	B	B	A	-
444	*SWU13150	B	A	-	A	A	A	A	A	B	B	B	B	B	A	A	B	B	A	A	A	A	B	A	A	B	B	A	B	B	A	A	A	A	-	A	A	B	A	A	A	A	B	B	A	B	B	A	-
445	*SWU13256	A	A	A	A	A	A	A	A	B	B	B	A	B	A	A	B	B	A	A	A	A	B	A	B	B	A	A	B	B	A	A	A	A	A	A	A	B	A	A	A	A	B	B	A	B	B	B	B
446	*SWU13267	B	A	-	A	A	A	A	A	B	B	B	A	B	A	A	B	B	A	A	A	A	B	A	B	B	A	A	B	B	A	A	A	A	-	A	A	B	A	A	A	A	B	B	A	B	B	B	B
447	*SWU13268	-	A	A	A	A	A	A	A	B	B	B	A	B	A	A	B	B	A	A	A	A	A	A	B	B	A	A	B	B	A	A	A	A	B	A	A	B	A	A	A	A	B	B	A	B	B	B	A
448	*SWU13378	B	B	A	A	B	A	B	A	A	A	A	B	A	A	B	B	A	B	B	A	A	A	A	B	B	B	B	B	A	A	B	A	B	B	A	B	B	A	A	B	B	A	A	A	A	A	B	B
449	*SWU13514	A	B	A	A	A	B	A	A	A	B	B	B	B	B	B	A	A	A	A	A	B	A	B	B	B	B	A	B	A	B	A	B	A	A	A	A	A	A	B	B	B	A	B	A	B	A	B	B
450	*SWU13736	A	A	-	A	B	A	A	A	B	B	B	A	A	A	B	B	A	A	B	A	B	B	B	A	A	A	B	A	A	B	-	-	A	-	A	A	A	A	A	A	A	A	B	A	A	A	B	B
451	*SWU13745	-	-	-	A	B	A	-	A	B	B	B	A	A	A	B	B	A	A	B	A	B	B	B	A	A	A	B	A	A	B	-	B	A	-	A	A	A	A	A	A	A	A	B	A	A	B	B	A
452	*SWU13758	A	A	-	A	B	A	-	A	B	B	B	A	A	A	B	B	A	A	B	A	B	B	B	A	A	A	B	A	A	B	-	B	A	B	A	A	A	A	A	A	A	A	B	A	A	B	B	B
453	*SWU13824	B	B	B	B	B	B	B	A	B	A	A	A	A	A	A	A	B	A	B	B	B	B	B	A	B	B	A	B	B	B	B	B	B	-	A	B	B	A	A	B	A	B	A	A	A	B	B	B
454	*SWU13829	B	B	A	B	-	-	B	B	B	B	-	B	A	A	B	A	A	A	B	A	B	B	A	B	A	B	B	B	A	B	A	A	A	-	B	B	B	B	A	B	B	A	B	B	-	B	B	A
455	*SWU13909	A	A	A	A	B	A	A	A	A	A	B	B	A	B	A	B	A	A	B	B	B	B	B	B	A	B	B	A	B	B	B	B	A	B	A	A	B	A	B	B	A	A	A	B	B	A	B	A
456	*SWU14060	B	B	B	B	B	A	B	B	B	A	B	B	A	B	A	B	B	B	B	B	B	A	B	A	B	B	A	A	B	B	A	B	B	A	B	B	A	B	-	B	A	A	A	B	A	A	B	B
457	*SWU14077	A	B	A	B	A	B	A	B	A	B	B	A	A	B	-	A	A	A	-	A	A	B	A	A	A	A	A	A	B	A	B	A	B	B	B	A	B	B	B	A	B	A	A	A	B	B	A	A
458	*SWU14224	-	-	-	B	B	B	-	A	B	A	A	A	A	A	A	A	B	A	B	B	B	B	B	A	B	B	A	B	B	B	B	B	B	B	A	B	B	A	A	B	A	B	A	A	A	B	B	A
459	*SWU14431a	A	B	A	A	B	A	A	B	A	B	A	B	A	A	A	B	-	A	B	B	B	B	B	B	A	A	A	B	A	A	A	B	B	B	A	B	B	B	A	B	A	B	B	A	B	B	B	A
460	*SWU14431b	-	A	A	B	A	A	B	A	B	A	A	A	B	B	A	A	-	A	B	A	A	B	A	A	B	B	B	B	A	B	A	A	B	A	B	-	B	B	A	B	A	A	B	B	A	A	A	B
461	*SWU14535	-	-	-	B	B	B	-	A	A	A	A	A	A	B	A	A	A	A	B	A	B	B	B	A	B	B	A	B	A	B	B	B	B	A	B	B	B	A	B	B	A	A	A	A	A	A	A	A
462	*SWU14539	A	B	B	B	B	B	B	-	A	A	A	A	A	B	A	A	A	A	B	A	B	B	B	A	B	B	A	B	A	B	B	B	B	A	B	B	B	A	B	B	A	A	A	A	A	A	B	A
463	*SWU14542	-	-	-	B	B	B	-	A	A	A	A	A	A	B	A	A	A	A	B	A	B	B	B	A	B	B	A	B	B	B	B	B	B	A	B	B	B	A	B	B	A	A	A	A	A	A	B	A
464	*SWU14543	A	B	B	B	B	B	B	A	A	A	A	A	A	-	A	A	A	A	B	A	A	B	B	A	B	B	B	B	A	B	B	B	B	B	B	B	B	A	A	B	A	A	A	A	A	A	B	A
465	*SWU14545	A	-	-	B	B	B	B	A	A	A	A	A	A	B	A	A	A	A	B	B	B	B	B	A	B	B	A	-	A	B	B	B	B	-	B	B	B	A	B	B	A	A	A	A	A	A	B	A
466	*SWU14627	A	A	B	B	B	-	A	B	A	A	B	B	B	B	A	B	B	B	A	B	A	A	A	A	A	A	B	A	A	B	A	A	A	-	B	A	A	A	B	A	B	B	A	B	A	B	A	B
467	*SWU14628	B	B	A	A	A	A	A	A	B	B	A	A	A	A	B	A	A	A	B	A	B	-	B	B	-	B	A	B	B	A	B	B	B	A	A	B	B	B	A	B	A	A	B	A	B	A	B	A
468	*SWU14761	B	A	B	B	B	B	B	B	A	B	A	B	A	A	B	B	B	A	A	B	B	B	A	B	A	A	B	B	A	B	B	A	B	B	B	B	B	B	A	B	A	A	A	A	B	B	A	A
469	*SWU14770	A	B	A	A	A	A	A	A	A	B	B	A	A	A	A	A	A	B	A	B	-	A	A	B	B	B	B	A	B	A	A	A	A	A	A	B	B	A	A	A	A	A	B	A	A	B	A	A
470	*SWU14807	A	B	-	A	-	A	A	B	B	A	B	A	A	A	A	A	B	B	A	B	B	A	A	B	B	B	B	A	B	A	A	A	A	A	A	A	B	A	A	A	B	A	B	A	A	B	A	A
471	*SWU14934	-	A	A	A	B	A	A	A	B	B	B	A	A	A	A	B	B	B	A	A	B	B	B	A	A	B	B	B	B	A	A	B	A	A	A	B	A	B	A	B	B	A	B	B	B	A	B	B
472	*SWU15157	B	B	-	A	B	A	-	A	B	B	A	A	A	A	A	B	A	A	A	A	B	B	A	A	A	B	B	A	A	A	A	A	A	-	A	B	A	B	B	B	A	A	B	B	B	A	B	B
473	*SWU15194	B	A	-	B	A	B	B	B	A	B	B	A	A	A	B	A	-	B	B	B	A	A	A	A	B	A	A	B	B	B	A	A	A	A	B	B	A	B	A	A	B	B	B	A	B	B	-	A
474	*SWU15407	A	B	-	B	B	B	B	B	A	A	B	A	A	A	B	B	B	A	B	A	A	A	A	A	A	B	B	B	A	B	B	A	A	A	A	A	B	B	B	B	A	A	B	B	B	B	A	B
475	*SWU15413	A	B	-	B	B	B	B	B	A	A	B	A	A	A	B	B	B	A	B	A	A	A	A	A	A	B	B	B	A	B	B	A	A	-	A	A	B	B	B	B	A	A	B	B	B	B	B	B
476	*SWU15511	B	B	B	B	B	A	B	-	A	A	B	A	A	A	B	B	B	B	B	A	A	A	B	A	A	B	A	B	B	B	B	-	B	B	A	A	A	B	B	A	A	A	B	B	A	A	B	B
477	*SWU15517	B	B	B	B	B	A	B	A	A	A	B	A	A	A	B	B	B	B	B	A	A	A	B	A	A	B	A	B	B	B	B	B	B	A	A	A	A	B	B	A	A	A	B	B	A	A	B	B
478	*SWU15733	-	A	B	B	B	A	B	A	A	B	A	A	B	A	B	B	B	B	B	B	B	B	A	A	A	B	B	B	A	B	B	A	A	A	B	A	B	A	A	B	A	A	A	A	A	B	A	B
479	*SWU15915	-	B	B	A	A	A	A	B	A	B	A	B	A	A	A	B	A	A	A	B	B	B	B	A	A	A	A	B	A	A	A	B	B	B	A	B	B	B	A	B	A	B	B	A	B	A	A	B
480	*SWU15972	-	A	A	A	A	-	-	B	A	A	-	A	A	B	A	B	B	A	A	B	A	A	B	A	A	-	B	B	B	B	A	B	B	-	B	B	B	B	B	B	B	A	A	-	-	A	-	-
481	*SWU16138	-	B	A	A	B	A	A	A	B	B	A	B	B	B	A	A	A	A	A	B	B	B	A	B	A	A	A	B	B	A	A	-	B	-	A	B	A	B	B	B	A	A	B	-	B	B	B	A
482	*SWU16269	A	A	A	A	A	A	A	A	A	A	B	B	A	B	B	B	B	B	A	B	A	A	B	B	A	B	A	B	A	B	A	B	A	A	B	B	B	A	B	B	B	A	A	A	A	A	A	A
483	*SWU16281	A	A	-	A	A	A	-	A	A	A	B	B	A	B	B	B	B	B	A	B	A	A	B	B	A	B	A	B	A	B	A	B	A	-	B	B	B	A	B	B	B	A	A	A	A	A	A	A
484	*SWU16487	A	B	B	B	A	A	B	B	B	B	B	B	A	A	A	B	B	A	A	A	A	B	B	B	B	A	A	B	B	A	A	B	B	B	A	B	A	B	A	B	A	A	B	A	B	B	A	B
485	*SWU16488	A	B	B	B	A	A	A	B	B	B	B	B	A	A	A	B	B	A	A	A	A	B	B	B	A	A	A	B	B	A	A	B	B	B	A	B	A	B	A	B	A	A	B	A	B	B	B	A
486	*SWU16489	A	B	B	B	A	A	-	B	B	B	B	B	A	A	A	B	B	A	A	A	A	B	B	B	A	A	A	B	B	A	A	B	B	A	A	B	B	B	A	B	A	A	B	A	B	B	A	B
487	*SWU16569	A	B	A	A	B	B	A	B	B	A	B	B	B	A	A	B	B	-	B	A	B	B	B	A	A	B	B	B	B	B	A	B	B	-	A	B	A	B	B	A	A	A	B	A	B	A	A	B
488	*SWU16573	A	-	A	A	B	B	A	B	B	A	B	B	B	A	A	B	B	-	B	A	A	B	B	A	A	B	B	B	B	B	A	-	B	-	A	B	A	B	B	A	A	A	B	A	B	A	A	B
489	*SWU16576	A	B	A	A	B	B	A	B	B	A	B	B	B	A	-	B	B	A	B	A	A	B	B	A	A	B	B	B	B	B	A	B	B	-	A	B	A	B	B	A	A	A	B	A	B	A	A	B
490	*SWU16645	A	A	A	A	A	B	A	B	B	B	B	B	A	A	A	B	B	A	A	A	B	B	B	A	B	B	B	B	B	B	A	B	A	B	A	B	A	B	B	A	A	A	B	B	A	A	A	A
491	*SWU16649	A	B	A	A	A	B	A	B	B	B	B	B	A	A	A	B	B	A	A	A	B	B	B	A	B	B	B	B	B	B	A	B	A	B	A	B	A	B	B	A	A	A	B	B	B	A	A	A
492	*SWU16651	A	B	A	A	A	B	A	B	B	B	B	B	A	A	A	B	B	A	A	A	B	B	B	A	B	B	B	B	B	B	A	B	A	B	A	B	A	B	B	A	A	A	B	B	B	A	A	A
493	*SWU16676	A	A	B	A	A	A	A	B	B	B	A	B	B	B	B	A	B	-	B	A	B	A	B	B	A	B	B	A	A	A	A	B	B	B	A	A	B	B	A	A	B	B	A	B	A	A	A	B
494	*SWU16753	B	A	B	B	A	A	B	A	B	A	B	A	A	B	A	A	A	A	B	A	A	A	B	B	A	B	B	A	B	A	A	B	B	A	A	B	A	B	A	A	B	B	A	B	B	A	A	A
495	*SWU16755	B	A	B	B	A	A	-	A	B	A	B	A	A	B	A	A	A	A	B	A	A	A	B	B	A	B	B	A	B	A	A	B	B	A	A	B	A	B	A	A	B	B	A	B	B	A	-	B
496	*SWU16777	B	A	A	B	A	A	A	A	B	A	B	A	A	B	A	A	A	A	B	A	A	A	B	B	A	B	B	A	B	A	A	A	A	A	A	B	A	B	A	B	B	A	A	B	B	A	A	A
497	*SWU16778	B	A	B	B	A	A	-	A	B	A	B	A	A	B	A	A	A	A	B	A	A	A	B	B	A	B	B	A	B	A	A	B	A	A	A	B	A	B	A	B	B	A	A	B	B	A	-	A
498	*SWU16780	B	A	-	B	A	A	-	A	B	A	B	A	A	B	A	A	A	A	B	A	A	A	B	B	A	B	B	A	B	A	A	-	A	A	A	B	A	B	A	B	B	-	A	B	B	A	-	-
499	*SWU16781	A	B	B	B	A	B	B	-	A	B	A	A	A	B	A	A	B	B	B	A	B	A	A	B	A	A	A	B	B	B	A	A	A	A	B	A	A	A	A	A	B	B	A	A	B	B	B	A
500	*SWU16782	A	B	B	B	A	B	B	B	A	B	A	A	A	B	A	A	B	B	B	A	B	A	A	B	A	A	A	B	B	B	A	A	A	A	B	A	A	A	A	A	B	B	A	A	B	B	B	A
501	*SWU16783	A	B	A	B	A	B	A	A	A	B	A	A	A	B	A	A	B	B	B	A	B	A	A	B	A	A	A	B	B	B	A	A	A	A	B	A	A	A	A	A	B	B	A	A	B	B	B	A
502	*SWU17233	A	A	A	A	B	A	A	B	B	B	B	A	A	A	A	A	A	A	B	B	A	A	B	B	A	B	A	A	B	B	A	-	A	A	A	B	A	B	A	B	B	B	A	B	B	A	A	-
503	*SWU17241	A	A	A	A	B	A	A	B	B	B	B	A	A	B	A	A	A	A	B	B	A	A	B	B	A	B	A	A	B	B	A	B	A	A	A	B	A	B	A	B	B	B	A	B	B	A	A	B
504	*SWU17251	A	A	A	A	B	A	A	B	B	B	B	A	A	B	A	A	A	A	B	B	A	A	B	B	A	B	A	A	B	B	A	B	A	A	A	B	A	B	A	B	B	B	A	B	B	A	A	B
505	*SWU17257	A	A	A	A	B	A	A	B	B	B	B	A	A	B	A	A	A	A	B	B	A	A	B	B	A	B	A	A	B	B	A	B	A	A	A	B	A	B	A	B	B	B	A	B	B	A	A	B
506	*SWU17336	A	B	B	B	B	A	B	B	B	B	B	A	A	B	A	A	A	A	B	B	A	B	B	B	A	A	A	A	A	B	B	B	B	B	A	B	B	B	A	B	A	A	A	A	A	A	B	A
507	*SWU17395	A	B	B	B	B	A	-	A	B	B	B	A	A	B	A	A	A	A	B	B	A	B	B	B	A	A	A	A	A	A	B	-	B	B	A	B	B	B	A	B	A	A	A	A	A	A	A	-
508	*SWU17419	A	B	B	A	B	A	A	A	B	B	B	A	A	A	A	A	A	A	B	B	A	A	B	B	A	A	A	A	A	A	B	B	B	B	A	B	B	B	A	B	A	A	A	A	A	B	A	B
509	*SWU17432	A	B	B	A	B	A	A	A	B	B	B	A	A	A	A	A	A	A	B	B	A	A	B	B	A	A	A	A	A	A	B	B	B	B	A	B	B	B	A	B	A	A	A	A	A	B	A	A
510	*SWU17467	A	A	B	B	B	A	-	A	B	B	B	A	A	A	A	A	A	B	B	B	A	A	B	B	A	A	A	B	A	A	B	-	B	B	A	A	B	B	A	B	A	A	A	B	A	B	A	B
511	*SWU17713	B	B	A	A	A	A	-	A	A	A	B	B	B	A	B	A	B	A	A	A	B	A	A	B	A	A	B	A	A	A	A	A	B	B	A	A	B	B	B	A	B	B	A	A	A	B	B	B
512	*SWU17715	B	B	A	A	A	A	A	A	A	A	B	B	A	A	B	A	B	A	A	A	A	A	A	B	A	A	B	A	A	A	A	A	B	B	A	A	B	B	B	A	B	B	A	A	A	B	B	B
513	*SWU17717	B	B	A	A	A	A	A	A	A	A	B	B	B	A	B	A	B	A	A	A	B	A	A	B	A	A	B	A	A	A	A	A	B	B	A	A	B	B	B	A	B	B	A	A	A	B	B	B
514	*SWU17781	B	A	A	A	A	A	A	A	A	A	B	B	A	A	B	B	B	B	B	A	B	A	A	B	B	A	B	A	A	A	A	A	B	B	A	A	B	B	B	B	B	B	A	A	A	B	B	B
515	*SWU17782	B	A	B	B	A	A	A	B	A	A	A	A	A	A	A	A	B	A	A	A	B	A	B	A	A	B	B	B	A	B	B	B	B	-	B	A	B	B	A	B	A	A	B	B	B	B	B	B
516	*SWU17787	B	B	A	A	A	A	A	A	A	A	B	B	A	A	B	B	B	B	B	A	B	A	A	B	B	A	A	A	A	A	A	A	B	B	A	B	B	B	B	B	B	B	A	-	A	B	B	B
517	*SWU17846	B	B	B	A	B	A	B	A	A	A	A	B	A	A	A	B	A	B	B	A	B	A	A	B	B	B	B	B	A	A	B	A	B	B	A	B	B	A	A	B	B	A	A	A	A	B	B	B
518	*SWU17882	B	A	B	B	A	A	B	A	B	A	A	A	B	B	A	A	A	A	B	A	A	B	A	A	B	B	B	B	A	B	A	A	B	B	B	A	B	B	A	B	A	A	B	B	A	A	B	B
519	*SWU17897	B	A	A	A	A	A	A	A	B	A	A	A	B	B	A	A	A	A	B	A	A	B	A	A	B	B	B	B	A	B	A	A	B	B	B	A	-	B	B	B	A	A	B	B	A	A	B	B
520	*SWU17990	B	A	A	A	A	B	A	A	B	B	A	A	A	B	A	A	A	A	B	B	A	A	B	A	A	B	B	A	A	B	A	B	B	A	B	B	A	B	B	B	A	A	B	B	B	A	B	B
521	*SWU17991	B	A	A	A	A	B	A	A	B	B	A	A	A	B	A	A	A	A	B	B	A	A	B	A	A	B	B	A	A	B	A	B	B	A	B	B	A	B	B	B	A	A	B	B	B	A	B	B
522	*SWU18015	B	A	A	A	A	B	A	A	B	B	A	A	A	B	A	A	A	A	B	A	A	A	B	A	A	B	B	A	A	B	A	B	B	A	B	B	A	B	B	B	A	A	B	B	B	A	B	B
523	*SWU18223	A	A	-	B	B	A	B	B	A	A	-	A	B	A	B	B	A	A	A	B	A	A	B	A	A	A	A	B	B	B	A	-	B	B	B	A	B	B	B	A	A	A	B	B	B	B	A	B
524	*SWU18488	B	A	B	B	A	A	A	A	B	B	B	B	A	B	A	B	A	A	A	B	A	A	B	B	A	B	B	A	B	A	A	B	B	B	A	A	A	B	B	A	B	B	A	A	A	B	A	B
525	*SWU18672	B	A	A	B	A	B	B	A	B	B	B	B	B	B	A	B	A	A	A	A	A	A	A	B	A	A	B	A	B	A	B	A	A	A	A	B	A	B	B	A	B	B	A	A	A	A	B	B
526	*SWU18681	B	A	B	B	A	B	B	A	B	B	B	B	A	B	A	B	A	A	A	A	A	A	A	B	A	B	B	A	B	A	B	A	A	A	A	A	A	B	B	B	B	-	A	A	A	A	B	-
527	*SWU18697	B	A	B	B	B	B	A	A	B	A	B	B	B	B	A	B	A	A	A	A	A	B	A	B	A	B	B	A	A	A	B	A	A	B	A	B	A	A	B	B	B	B	A	A	A	A	A	A
528	*SWU18698	B	A	B	B	B	B	A	A	B	A	B	B	B	B	A	B	A	A	A	A	A	B	A	B	A	B	B	A	A	A	B	A	A	B	A	B	A	A	B	B	B	B	A	A	A	A	B	A
529	*SWU18876	A	B	B	B	B	B	-	B	A	A	B	A	A	A	A	A	B	B	A	A	A	B	A	A	B	A	A	B	B	B	A	A	A	A	A	A	A	B	B	A	A	A	B	A	B	A	A	B
530	*SWU18881	A	B	B	B	B	B	B	B	A	A	B	A	A	A	A	A	B	B	A	A	A	B	A	A	A	A	A	A	B	B	A	B	A	B	A	A	A	B	B	A	A	A	B	-	B	A	A	B
531	*SWU18919	B	A	B	B	B	A	B	A	B	A	B	B	B	B	A	B	A	A	A	A	B	B	A	A	A	B	B	A	A	A	B	A	B	B	A	B	B	A	B	B	B	B	A	A	A	A	B	A
532	*SWU18959	A	B	A	A	B	A	A	B	B	A	B	A	B	A	A	B	A	A	B	B	A	A	B	B	A	A	B	A	B	A	A	A	B	A	A	A	B	A	A	B	B	B	B	A	B	A	A	A
533	*SWU19129	B	B	-	B	B	B	B	B	A	B	A	B	B	A	B	A	A	B	B	B	A	B	B	B	B	A	A	A	A	B	A	B	A	B	A	A	B	A	A	A	B	B	A	A	A	A	B	B
534	*SWU19144	B	B	A	B	B	B	B	B	A	B	A	B	B	A	B	A	A	B	B	B	A	B	B	B	B	A	A	A	A	B	A	B	A	B	A	A	B	A	A	A	B	B	A	A	A	A	B	B
535	*SWU19184	B	B	-	A	A	B	-	A	A	A	A	B	A	A	B	B	B	A	B	B	A	A	A	A	A	B	A	B	B	B	B	A	A	B	B	A	B	A	A	A	A	A	A	A	A	B	A	-
536	*SWU19249	B	A	A	A	A	A	-	A	A	A	A	B	A	A	B	B	B	A	B	B	A	A	A	A	A	B	A	B	B	B	B	A	A	B	B	A	A	A	A	A	A	A	A	A	A	B	A	B
537	*SWU19411	B	B	B	B	A	B	B	-	A	B	A	B	B	A	B	A	A	B	B	A	A	B	A	A	A	B	A	A	B	-	A	A	B	-	A	A	B	A	A	A	A	A	A	B	A	A	B	B
538	*SWU19412	B	B	B	B	A	B	B	B	A	B	A	B	B	A	B	A	A	B	B	A	A	B	A	A	A	B	A	A	B	A	A	A	B	A	A	A	B	A	A	A	A	A	A	B	A	A	B	B
539	*SWU19413	B	B	B	B	A	B	B	B	A	B	A	B	B	A	B	A	A	B	B	A	A	B	A	A	A	B	A	A	B	A	A	-	B	A	A	A	B	A	A	A	A	A	A	B	A	A	B	B
540	*SWU19416	B	B	B	B	A	B	B	B	A	B	A	B	B	A	B	A	A	B	B	A	A	B	A	A	A	B	A	A	B	A	A	A	B	A	A	A	B	A	A	A	A	A	A	B	A	A	B	B
541	*SWU19430	B	B	B	B	A	B	B	B	A	B	A	B	B	A	B	A	A	B	B	A	A	B	A	A	A	B	A	A	B	A	A	A	B	A	A	A	B	A	A	A	A	A	A	B	A	A	B	B
542	*SWU19431	B	B	-	B	A	B	B	B	A	B	A	B	B	A	B	A	A	B	B	A	A	B	A	A	A	B	B	B	B	A	A	A	B	A	A	A	B	A	A	A	A	A	A	B	A	A	B	-
543	*SWU19434	B	B	B	B	A	B	B	B	A	B	A	B	B	A	B	A	A	B	B	A	A	B	A	A	A	B	A	A	B	A	A	A	B	A	A	A	B	A	A	A	A	A	A	B	A	A	B	B
544	*SWU19541	A	A	A	A	B	B	A	A	B	A	A	B	B	A	B	B	B	A	B	A	A	A	A	A	A	A	A	B	B	B	B	A	A	B	B	A	B	B	A	B	A	A	A	A	A	B	A	B
545	*SWU19606	B	A	B	A	B	B	B	A	B	A	A	B	B	A	B	B	B	A	B	A	A	A	A	A	A	A	A	B	B	B	B	A	A	B	B	B	B	B	A	B	A	A	A	A	A	B	B	B
546	*SWU19654	-	-	-	A	B	B	-	A	B	A	A	B	B	A	B	B	B	A	B	A	A	A	A	A	A	A	A	B	B	B	B	A	A	B	B	B	B	B	B	B	A	A	A	A	A	B	A	B
547	*SWU19656	A	A	A	A	B	B	A	A	B	A	A	B	B	A	B	B	B	A	B	A	A	A	A	A	A	A	A	B	B	B	B	A	A	B	B	B	B	B	B	B	A	A	A	A	A	B	A	A
548	*SWU19763	B	B	A	B	A	A	B	B	A	B	B	B	A	B	-	B	A	A	B	B	A	B	A	B	A	B	A	B	B	B	A	A	A	A	A	A	B	A	A	B	A	A	A	B	A	A	B	B
549	*SWU19815	B	B	A	B	A	B	B	B	A	A	B	B	A	B	A	B	B	B	A	B	A	A	A	B	B	A	A	B	A	B	A	A	B	B	A	A	B	B	A	B	A	A	A	A	B	A	B	A
550	*SWU19848	B	B	B	B	A	B	B	A	A	A	B	A	A	B	B	B	B	A	A	B	A	B	A	B	B	B	A	-	A	A	A	A	B	B	A	A	A	B	A	B	A	A	A	B	B	A	B	B
551	*SWU19888	B	A	A	A	-	B	A	A	B	A	B	B	-	A	A	A	B	A	B	B	-	A	B	B	A	B	B	A	-	A	A	B	B	B	B	A	A	A	B	A	A	A	A	A	A	B	B	A
552	*SWU20033	A	A	B	B	B	A	B	A	A	B	B	B	A	A	A	B	B	B	A	A	A	B	A	B	B	B	A	B	B	A	A	A	A	A	A	B	B	A	A	B	A	A	A	A	-	A	A	B
553	*SWU20035	A	A	B	B	B	A	B	A	A	B	B	B	A	A	A	B	B	B	A	A	A	B	A	B	B	B	A	B	B	A	A	A	A	A	A	B	B	A	A	B	A	A	A	A	B	A	A	B
554	*SWU20064	A	A	B	B	B	A	B	-	A	B	B	B	A	A	B	B	B	B	A	A	A	B	A	-	B	B	A	B	B	A	A	A	A	A	A	A	B	A	A	B	A	A	A	A	B	A	A	B
555	*SWU20246	B	A	-	A	B	B	-	B	B	A	A	B	B	A	B	B	B	A	B	A	B	A	A	A	A	A	A	B	B	A	A	-	B	A	B	A	B	A	A	B	A	A	B	A	B	B	A	A
556	*SWU20260	A	B	A	B	A	B	B	B	B	A	A	A	A	A	A	A	B	A	A	B	B	B	A	A	A	B	B	B	B	A	B	A	B	-	B	A	A	A	B	B	B	B	A	A	B	B	A	B
557	*SWU20341	A	B	A	A	A	B	-	A	A	B	B	B	B	B	B	A	A	A	A	A	B	A	B	B	B	B	A	B	A	B	A	B	A	B	A	A	A	A	B	B	A	A	B	A	B	A	B	B
558	*SWU20501a	A	A	-	A	B	-	A	B	B	B	A	B	B	A	A	B	B	A	B	A	B	A	B	B	A	A	A	B	A	A	A	B	B	A	B	A	B	A	A	B	A	A	A	A	B	B	A	A
559	*SWU20501b	B	B	A	A	A	A	A	B	A	A	A	B	A	B	A	B	B	A	A	B	B	B	A	A	A	B	B	B	A	A	B	A	B	B	A	A	A	B	B	A	B	B	A	B	B	B	A	B
560	*SWU20511	B	B	A	A	A	A	A	B	A	A	A	B	A	B	A	B	B	A	A	B	B	B	A	A	A	B	B	B	A	A	B	A	B	B	A	A	A	B	B	A	B	B	A	B	B	B	A	B
561	*SWU20636	B	B	A	B	A	A	A	B	A	A	A	B	B	B	A	B	A	B	B	A	B	A	B	A	B	B	B	-	A	B	B	B	B	B	B	A	A	B	A	B	B	A	B	B	B	A	A	B
562	*SWU20649	B	B	-	B	A	B	-	B	A	A	A	B	A	B	A	B	A	B	B	B	A	A	B	A	B	B	B	A	A	B	B	B	B	B	B	A	A	B	A	A	B	A	B	B	B	B	A	B
563	*SWU20675	B	B	A	B	A	B	A	B	A	B	A	B	A	B	A	B	A	B	A	A	A	A	B	A	B	B	B	A	A	B	B	B	B	B	B	A	A	B	A	A	B	A	A	B	B	B	B	B
564	*SWU20689	B	A	-	B	-	B	B	-	A	A	A	B	A	B	A	B	A	B	A	A	B	B	B	A	-	B	B	B	A	B	B	A	-	A	B	-	A	A	B	-	B	B	B	B	B	A	A	A
565	*SWU20700	B	B	B	B	A	B	B	B	A	B	A	B	A	B	A	B	A	A	A	A	A	B	B	A	B	B	B	A	A	B	B	B	B	B	B	A	A	B	A	B	B	A	A	B	B	B	B	B
566	*SWU20813	A	A	A	B	B	A	B	A	B	B	A	A	A	B	B	A	B	A	B	B	A	B	B	A	B	B	A	B	B	A	A	A	B	A	B	A	B	B	B	A	B	A	A	A	-	B	B	-
567	*SWU20913	A	A	B	B	B	B	B	B	B	A	B	B	A	B	B	A	B	B	B	B	A	A	B	A	B	B	A	B	A	B	A	B	B	B	B	B	B	B	A	B	A	B	A	B	B	B	A	B
568	*SWU20914	A	A	B	B	B	B	B	B	A	A	B	B	A	A	B	A	B	B	B	B	A	A	B	A	B	B	A	A	A	B	A	B	B	-	A	B	B	A	A	B	A	B	A	B	B	A	A	B
569	*SWU20917	A	A	B	B	B	B	B	B	A	A	B	B	A	A	B	A	B	B	B	B	A	A	B	A	B	B	A	A	A	B	A	B	B	-	A	B	B	A	A	B	A	B	A	B	B	A	A	B
570	*SWU21415	A	B	-	B	A	A	-	B	A	A	B	A	A	B	A	A	A	B	B	A	A	A	A	B	A	B	A	A	B	A	A	A	B	-	B	B	A	A	B	A	A	B	B	A	A	B	A	A
571	*SWU21485	A	B	B	B	A	B	B	B	A	A	B	A	B	B	A	A	A	B	B	A	A	B	A	B	-	B	A	A	B	B	A	A	A	A	B	A	A	A	B	A	A	B	B	A	A	B	B	B
572	*SWU21533	B	B	-	B	-	A	B	A	A	B	A	A	A	A	A	A	A	B	B	A	B	A	B	B	A	A	A	A	A	B	A	B	A	-	B	B	B	A	A	A	A	A	B	B	A	A	A	B
573	*SWU21538	B	B	A	B	A	A	B	A	A	B	A	A	A	A	A	A	A	B	B	A	B	A	B	B	A	A	A	A	A	B	A	-	A	A	B	B	-	A	A	A	A	A	B	B	A	A	A	B
574	*SWU21585	A	B	A	B	A	A	B	-	A	A	A	A	B	A	B	-	A	B	A	A	B	A	A	B	A	A	A	A	B	B	B	A	B	B	B	B	B	A	A	A	A	A	A	B	A	A	B	A
575	*SWU21586	A	B	A	B	A	A	B	A	A	A	A	A	B	A	-	A	A	B	A	A	B	A	A	B	A	A	A	A	B	B	B	A	B	B	B	B	B	A	A	A	A	A	A	B	A	A	B	A
576	*SWU21617	B	B	B	B	B	A	B	A	A	B	B	B	A	B	B	A	B	A	A	B	B	A	A	B	B	A	A	B	B	A	A	A	A	A	A	A	B	A	B	A	A	A	A	A	B	A	B	B
577	*SWU21635	A	B	B	B	A	A	B	A	A	A	B	A	B	A	B	A	B	B	A	A	B	B	A	B	A	A	A	A	A	B	A	B	B	A	B	B	B	A	-	B	B	A	A	B	A	A	B	B
578	*SWU21646	A	B	-	B	A	A	B	A	A	A	B	A	B	A	B	A	B	B	A	A	B	B	A	B	A	B	A	A	A	B	A	A	B	A	B	B	B	A	A	B	B	A	A	B	A	A	B	B
579	*SWU21718	A	A	A	-	A	A	A	A	A	B	B	B	-	A	B	A	A	B	B	A	A	B	A	B	A	A	A	B	A	-	A	A	A	A	A	-	B	B	B	B	A	A	B	B	A	A	A	A
580	*SWU21800	B	A	B	B	B	B	B	A	A	B	A	B	A	B	B	A	A	A	B	A	B	B	B	A	A	B	B	A	B	B	B	B	A	A	B	B	B	B	A	A	B	B	A	B	A	A	A	B
581	*SWU22187	A	B	A	A	A	B	A	A	B	B	A	B	B	A	A	A	A	B	A	A	B	A	B	A	A	B	B	A	B	B	B	B	A	B	B	A	B	B	A	B	B	A	B	A	A	A	A	A
582	*SWU22192	A	B	A	A	A	B	A	A	B	B	A	B	B	A	A	A	A	B	A	A	B	A	B	A	A	B	B	A	B	B	B	B	A	B	B	A	B	B	A	B	B	A	B	A	A	B	-	B
583	*SWU22281	A	B	A	A	A	B	-	A	B	B	A	B	B	A	B	A	A	B	A	A	B	A	B	A	B	A	B	A	B	B	B	B	A	B	B	A	B	A	A	A	B	A	B	A	A	B	A	B
584	*SWU22287	A	B	A	A	A	B	A	A	B	B	A	B	B	A	B	A	A	B	A	A	B	A	B	A	B	A	B	A	B	B	B	B	A	B	B	A	B	A	A	A	B	A	B	-	A	B	-	B
585	*SWU22290	A	B	A	A	A	-	A	A	B	B	A	B	B	A	B	A	A	B	A	A	B	A	B	A	B	A	B	A	B	B	B	B	A	B	B	A	B	A	A	A	B	A	A	A	B	A	A	-
586	*SWU22309	A	A	-	-	B	-	-	-	B	A	A	A	A	B	A	A	B	A	A	A	B	A	-	A	A	-	A	A	B	A	-	A	B	A	B	-	B	-	A	B	-	A	B	A	-	B	-	B
587	*SWU22324	A	A	B	-	B	B	B	A	B	A	B	A	A	B	A	A	B	A	A	A	B	A	A	A	A	B	A	A	B	A	A	A	B	A	B	B	A	B	A	A	A	A	A	A	B	A	B	A
588	*SWU22338	A	A	B	B	B	B	-	A	B	A	A	B	A	A	A	A	B	A	-	A	A	A	A	A	A	B	A	A	B	A	A	A	B	A	B	B	B	A	A	B	A	A	A	B	B	A	B	A
589	*SWU22339	A	A	B	B	B	B	B	A	B	A	A	B	A	A	A	A	B	A	B	A	A	A	A	A	A	B	A	A	B	A	A	A	B	A	B	B	B	A	A	B	A	A	A	B	B	A	B	A
590	*SWU22374	-	A	B	B	-	-	B	A	B	A	A	B	A	B	-	A	B	B	B	-	A	A	A	A	A	B	A	A	B	A	A	A	B	A	B	B	B	A	A	B	A	A	A	B	B	A	B	-
591	*SWU22413	A	A	B	B	B	A	A	A	B	B	B	B	B	B	B	A	A	-	-	A	A	A	A	A	B	-	-	A	B	A	A	B	B	-	B	-	B	A	B	B	A	A	A	B	B	B	-	B
592	*TMB0071	A	A	A	A	B	A	A	A	A	A	B	B	A	B	A	B	A	A	B	B	B	B	B	A	A	B	B	A	B	B	B	B	A	B	A	A	B	A	B	B	A	A	A	B	B	A	A	A
593	*TMB0107	B	A	A	A	A	A	A	A	A	B	A	A	A	B	A	A	A	A	B	A	A	B	A	A	B	B	B	B	A	B	A	A	B	A	B	A	B	B	B	B	A	A	B	B	B	A	B	B
594	*TMB0628	A	A	-	A	A	A	A	A	A	A	B	B	A	B	B	B	B	B	A	B	A	A	B	B	A	B	A	B	A	B	A	B	A	B	B	B	B	A	B	B	B	A	A	A	A	A	A	A
595	*TMB1268	B	A	A	B	A	A	B	A	A	A	B	A	A	A	B	B	A	A	A	A	B	A	B	B	-	B	B	A	B	A	B	B	B	B	B	B	A	A	A	A	A	A	B	B	B	B	B	B
596	*TMB1296	B	B	-	A	A	A	-	A	A	A	B	B	B	A	B	A	B	A	A	A	B	A	A	B	A	A	B	A	A	A	A	A	B	B	A	A	B	B	B	A	B	B	A	A	A	B	B	B
597	*TMB1638	A	A	A	A	A	A	A	A	A	B	B	B	A	A	B	A	A	B	B	A	A	B	A	B	A	A	A	B	A	B	A	A	A	A	A	B	B	B	B	B	A	A	B	B	A	A	A	A
598	*TMB2386	-	B	B	B	B	B	B	B	B	B	B	A	B	A	A	A	B	B	A	A	B	A	A	A	B	B	A	A	B	A	A	A	A	A	B	B	B	A	A	B	A	A	A	B	A	B	B	B
599	*TMB2940	-	-	-	A	B	B	-	A	B	A	A	B	B	A	B	B	B	A	B	A	A	A	A	A	A	A	A	B	B	B	B	A	A	B	B	A	B	B	A	B	A	A	A	A	-	B	A	B
600	*ICR00010	A	B	A	-	B	-	B	A	-	B	B	B	A	A	B	B	B	B	A	-	A	A	A	-	A	B	B	B	A	B	B	B	B	-	-	B	-	-	-	-	-	-	B	-	B	-	B	B
601	*ICR00016	B	B	A	A	B	B	B	B	B	B	B	B	B	A	B	B	B	B	A	A	B	A	A	B	A	B	B	B	B	A	B	A	-	B	-	-	B	A	A	B	B	A	A	-	B	A	B	B
602	*ICR00093	B	B	A	-	A	A	A	B	A	A	A	B	A	A	A	A	B	A	B	B	B	B	A	A	A	B	B	B	B	A	B	A	B	A	B	A	A	B	B	B	B	B	A	A	B	B	A	B
603	*ICR00121	A	A	B	B	B	A	A	A	A	A	B	A	B	A	B	A	A	B	B	B	B	A	B	A	A	A	B	B	B	B	B	A	A	B	B	B	B	B	B	B	B	B	B	B	B	A	A	A
604	*ICR00142	B	B	B	B	B	B	B	B	B	B	B	B	B	B	B	B	B	B	A	A	A	B	B	B	B	A	A	A	A	A	B	B	B	B	-	A	A	A	B	B	B	B	A	-	B	B	B	B
605	*ICR00143	A	B	A	-	B	B	A	A	B	A	A	B	B	A	A	B	B	B	A	A	B	A	A	B	B	B	A	B	B	A	A	A	B	B	B	B	B	B	B	B	A	B	B	B	B	B	A	A
606	*ICR00307	A	A	A	A	-	B	B	A	A	B	B	A	-	A	B	A	B	A	A	A	-	A	A	A	A	A	A	B	B	A	B	B	A	A	A	B	B	A	A	A	A	A	B	A	A	A	A	A
607	*ICR00417	A	B	B	-	B	B	B	A	A	A	A	A	A	B	A	A	A	A	B	A	B	B	B	A	B	B	A	B	A	B	B	B	B	A	B	B	B	A	B	B	A	A	A	A	A	A	B	A
608	*ICR00500	B	B	B	A	B	B	-	A	A	A	A	A	B	A	B	B	A	B	A	A	A	A	A	B	A	B	-	-	A	A	A	-	A	A	-	A	A	B	A	A	A	A	B	A	B	A	A	A
609	*ICR00647	-	B	A	A	A	B	-	A	A	-	B	B	B	B	-	A	A	A	A	A	B	A	B	B	B	B	A	B	A	B	A	B	A	B	A	A	A	B	B	B	B	A	B	A	B	A	B	B
610	*ICR01320	A	A	A	B	A	B	B	A	A	A	A	B	A	A	B	A	A	A	B	A	A	B	B	A	B	A	B	A	A	A	B	B	A	B	A	A	B	B	A	A	B	B	B	B	A	B	A	B
611	*ICR01566	A	B	A	A	A	B	A	A	A	A	A	A	B	-	B	A	A	A	A	A	A	A	A	B	A	B	A	B	A	A	A	A	A	A	A	A	A	A	A	A	A	A	B	A	B	A	A	A
612	*ICR01638	B	A	B	B	B	B	B	B	A	B	B	B	A	B	B	A	B	B	A	A	A	A	B	A	B	B	A	A	B	A	B	B	B	B	A	B	B	B	A	B	A	A	A	B	B	B	A	B
613	*ICR01729	A	B	B	B	A	B	B	B	A	A	B	A	B	B	B	A	A	B	B	A	A	B	A	B	B	A	A	A	B	B	A	A	A	B	-	A	A	A	B	A	A	B	B	B	A	B	B	B
614	*ICR01787	B	A	B	A	A	-	A	B	B	B	A	A	B	B	A	A	B	A	B	A	A	B	B	B	A	A	A	A	A	A	B	B	A	B	A	B	A	A	A	A	A	A	B	A	B	A	A	B
615	*ICR01810	-	A	B	A	A	A	A	A	B	B	A	A	B	B	A	A	B	A	B	A	A	B	B	B	A	A	A	A	A	A	B	B	A	B	-	B	A	A	A	A	A	B	B	A	B	A	B	B
616	*ICR01834	-	A	B	A	A	A	A	A	A	A	B	A	A	A	A	A	A	A	A	B	A	A	A	A	A	A	A	A	A	A	A	A	A	B	A	B	A	A	A	A	B	A	A	A	B	A	A	A
617	*ICR01949	B	A	B	B	B	B	-	A	A	B	B	B	A	A	A	A	B	B	A	A	A	A	B	A	B	B	A	A	B	B	B	B	B	B	B	B	B	B	A	B	A	A	A	B	B	-	A	B
618	*ICR02258	B	A	A	B	A	B	B	B	B	B	A	A	A	A	A	A	A	A	A	B	A	A	B	B	B	A	B	B	B	B	B	B	B	A	-	B	B	A	A	A	B	A	B	-	B	B	B	A
619	*ICR02589	B	B	B	B	A	A	A	B	A	A	B	A	A	A	A	A	B	B	B	B	B	B	A	B	A	B	A	A	A	A	A	A	A	A	A	A	A	A	A	A	A	A	A	A	B	B	B	B
620	*ICR02737	B	A	-	A	B	B	A	A	B	A	A	B	B	A	B	B	B	A	B	A	A	A	A	A	A	A	A	B	B	B	B	A	A	B	B	A	B	B	A	B	A	A	A	A	A	B	A	A
621	*ICR02849	A	A	B	B	A	B	A	A	B	A	A	B	A	B	A	B	B	A	A	A	B	A	A	A	A	B	A	A	B	A	B	A	B	A	B	B	A	B	B	A	A	A	B	A	B	A	B	B
622	*ICR02862	A	A	A	A	A	A	A	B	A	A	A	A	B	A	A	B	A	B	A	A	B	B	A	-	A	A	A	A	A	A	B	A	B	A	-	A	A	A	A	A	A	A	B	A	A	A	A	A
623	*ICR03107	-	-	-	-	-	-	-	-	-	-	-	-	-	-	-	-	-	-	-	-	-	-	-	B	A	B	B	A	B	A	B	B	B	A	-	B	B	A	A	B	A	A	A	-	A	B	B	A
624	*ICR03206	A	A	B	B	B	B	A	B	B	A	B	A	A	A	A	B	B	B	A	A	A	A	A	A	A	A	A	B	B	A	A	A	A	A	B	B	B	B	B	A	A	A	A	A	A	A	B	A
625	*ICR03295	A	B	A	A	A	A	A	A	A	B	B	B	A	B	A	B	A	B	B	A	A	A	A	B	B	A	A	A	A	A	B	A	A	B	B	A	B	A	B	B	A	B	B	B	A	B	B	B
626	*ICR03391	B	B	B	B	B	B	B	B	B	B	B	B	A	B	B	B	B	B	A	B	A	B	B	A	A	A	A	A	A	B	A	B	A	B	B	A	B	A	A	A	A	A	B	B	B	B	B	B
627	*ICR03724	A	B	A	A	A	A	A	B	A	B	B	B	A	A	A	B	A	B	B	A	B	B	B	B	B	A	A	A	B	B	B	B	A	B	B	A	A	B	B	B	A	A	B	-	A	B	B	B
628	*ICR03725	A	B	A	A	A	A	A	B	A	B	B	B	A	A	A	B	A	B	B	A	B	B	B	A	B	A	A	A	B	B	B	A	A	B	-	A	A	B	B	A	A	A	B	B	A	B	B	B
629	*ICR03943	B	B	A	B	B	B	B	B	B	B	B	A	B	B	B	B	B	A	A	A	A	B	B	B	B	B	B	B	B	A	B	B	B	A	A	A	A	B	B	B	B	B	B	A	A	B	B	B
630	*ICR04408	A	A	-	A	B	B	A	A	A	B	-	B	A	-	-	-	A	B	-	-	-	B	A	B	A	B	-	-	A	A	B	A	A	-	-	-	-	A	-	A	A	-	-	-	-	B	A	B
631	*ICR04705	A	A	A	A	A	B	A	A	B	A	A	A	B	A	A	B	A	B	A	A	B	A	B	A	B	A	B	A	B	B	B	B	A	B	-	B	B	A	A	A	B	B	A	A	B	A	A	B
632	*ICR05924	A	A	A	A	B	B	A	A	B	A	A	B	B	A	B	B	B	A	B	A	A	A	A	A	A	A	A	B	B	B	B	A	A	B	-	A	B	B	A	B	A	A	A	A	A	A	A	B
633	*ICR07050	A	B	A	B	A	B	-	-	-	A	A	A	A	A	-	A	B	A	A	B	B	B	A	A	A	B	B	B	B	A	B	A	B	A	B	A	A	B	B	B	B	B	A	A	B	A	A	B
634	*ICR07393	B	A	A	A	B	B	A	-	A	B	A	A	B	-	B	A	A	-	A	B	A	A	B	B	B	B	B	A	A	B	B	B	B	B	-	A	B	B	B	B	B	A	A	-	B	A	A	A
635	*ICR08245	-	A	B	B	A	A	B	A	B	-	A	B	B	B	B	B	B	A	A	A	B	B	B	A	A	B	A	A	A	A	A	B	A	B	-	B	A	A	A	A	B	B	B	B	B	B	A	A
636	*ICR08249	B	A	B	B	B	A	B	A	A	B	A	A	B	A	B	B	B	B	B	B	B	B	A	A	A	B	B	B	A	B	B	B	A	A	-	A	B	A	A	B	A	A	A	A	A	B	A	A
637	*ICR10177	B	A	A	A	B	B	A	A	B	-	A	B	B	A	B	B	B	A	B	A	A	B	A	A	A	B	B	A	A	B	B	A	A	B	-	B	B	B	A	B	A	A	A	A	A	B	A	B
638	*ICR10227	B	A	A	A	A	A	A	A	B	B	B	B	A	A	A	B	B	B	B	B	A	B	B	A	B	B	A	A	A	A	A	A	A	B	B	B	A	B	B	B	A	A	A	B	A	B	B	B
639	*ICR10344	A	A	A	A	A	A	A	A	A	A	B	B	A	B	B	B	A	A	A	B	A	A	B	B	A	B	A	A	A	A	B	A	A	-	A	A	A	B	B	B	B	A	A	-	A	A	A	A
640	*ICR10602	A	B	A	-	B	B	A	A	B	A	A	B	B	A	B	B	B	A	B	-	-	A	A	A	A	A	-	-	-	B	B	A	A	-	-	-	-	-	B	B	A	A	-	-	A	B	A	B
641	*ICR10808	B	A	B	A	B	B	B	A	B	A	-	B	B	A	B	B	B	A	B	A	A	A	A	A	A	A	A	B	B	B	B	-	A	B	-	A	B	B	A	B	A	A	A	A	A	B	A	B
642	*ICR10853	-	-	-	A	B	B	A	A	-	A	-	-	-	A	B	B	B	A	-	A	A	A	A	A	-	A	-	B	B	B	B	A	A	-	-	A	B	B	A	B	-	-	A	-	A	B	A	A
643	*ICR10890	B	A	-	A	B	B	A	A	B	A	A	B	B	A	B	B	B	A	B	A	A	A	A	A	A	A	A	B	B	B	B	A	A	B	-	B	B	B	A	B	A	A	A	A	A	B	A	B
644	*ICR11064	A	A	B	B	B	-	A	B	A	A	B	B	B	B	A	B	B	B	A	B	A	B	-	A	B	A	A	A	B	B	A	B	B	A	-	B	A	A	A	A	A	A	A	A	A	A	B	A
645	*ICR11205	A	A	B	B	B	B	A	A	A	-	-	A	-	-	A	B	B	B	A	A	A	B	B	A	B	B	B	B	B	A	B	B	B	A	-	A	A	B	A	A	B	B	A	-	A	B	A	B
646	*ICR11559	A	A	B	B	A	B	B	A	A	A	-	-	B	A	-	A	A	A	A	A	A	B	B	A	B	A	-	A	A	A	B	B	A	B	-	A	B	B	A	A	B	B	B	-	A	B	-	-
647	*ICR11883	A	A	B	B	A	B	B	A	A	A	A	B	A	A	B	-	A	A	A	A	A	B	B	A	B	A	B	A	A	A	B	B	A	B	-	A	B	B	A	A	B	B	B	B	A	B	-	B
648	*ICR11884	B	A	A	A	A	A	A	B	A	B	B	A	B	B	B	B	A	B	B	A	A	B	B	B	A	A	B	B	B	A	A	B	B	B	-	A	B	A	A	A	A	A	B	B	A	A	A	A
649	*ICR11885	B	A	A	B	A	B	B	A	A	A	A	B	A	A	B	A	A	A	A	A	A	B	-	A	B	-	B	A	A	A	B	B	A	B	-	A	B	B	A	A	B	B	B	B	A	B	A	A
650	*ICR11957	A	A	-	B	A	B	B	A	A	A	A	B	A	A	B	A	A	A	A	A	A	B	B	A	B	A	B	A	A	A	B	B	A	B	-	A	B	B	A	A	B	B	B	-	A	B	A	B
651	*ICR12037	A	B	B	-	-	B	B	-	A	A	A	A	A	B	A	A	A	A	B	A	B	B	B	A	B	B	A	B	A	B	B	B	B	A	-	B	B	A	-	B	A	A	A	A	A	A	B	A
652	*ICR12130	A	A	A	A	A	B	A	B	A	B	B	A	B	A	A	B	B	B	A	A	B	A	A	B	B	A	B	A	A	A	A	A	A	B	-	B	A	A	B	B	A	A	A	B	B	B	B	A
653	*ICR12228	A	A	A	A	A	B	A	B	A	B	B	B	B	B	A	-	B	B	B	A	A	A	A	B	B	A	A	A	A	A	A	A	A	-	-	B	B	A	B	B	A	A	A	A	A	B	A	A
[truncated: 129 more columns]

## Sheet: RIL trait
	E1	E1	E1	E1	E1	E2	E2	E2	E2	E2	E3	E3	E3	E3	E3
Num	Fiber length	Fiber strength	Micronaire	Fiber uniformity	Fiber elongation	Fiber length	Fiber strength	Micronaire	Fiber uniformity	Fiber elongation	Fiber length	Fiber strength	Micronaire	Fiber uniformity	Fiber elongation
1	27.475	29.4	4.83	84.25	6.8	27.675	29.15	4.865	84.5	-	30.58	30.05	5.315	86.75	7
2	28.515	30.45	4.15	84	6.9	28.195	28	3.97	84.85	-	31.36	29.5	5.335	86.5	7.2
3	27.86	29.05	4.66	84	6.6	26.175	27.3	4.45	82.5	-	29.95	29.7	5.345	86	6.75
4	28.635	30.75	4.755	85.3	6.75	26.545	28.55	4.67	83.8	-	30.945	29.75	5.33	86.35	6.85
5	27.29	29	4.695	83.85	6.95	27.595	28.45	4.355	82.9	-	29.96	28.7	5.22	86.4	7.1
6	28.96	29.7	4.385	85.2	7	27.115	28	4.295	83.8	-	31.295	29	4.865	85.7	7.1
7	26.29	28	4.825	83.2	6.8	25.345	25.6	4.455	82.95	-	28.19	29.2	5.33	85.75	6.85
8	29.125	32.15	4.5	84.25	7.1	28.765	28.3	4.415	82.6	-	30.695	30.9	5.075	87.65	7.15
9	29.005	31.1	4.73	85.95	7.05	26.6	28.3	4.895	81.85	-	31.705	30.15	5.28	88.1	6.95
10	29.715	34.25	4.13	83.95	7.15	28.915	30.7	4.215	83.1	-	30.32	31.2	5.015	86.85	7
11	27.95	28.75	5.15	85.6	7	24.99	25.35	4.89	84.3	-	29.8	29.35	4.63	86.6	6.95
12	28.09	28.85	3.995	83.8	6.7	23.945	25.4	4.31	83.15	-	29.865	28.7	4.55	85	6.7
13	28.125	29.05	4.325	83.95	6.85	24.695	25.65	4.535	83.3	-	29.91	28.6	4.61	86.6	6.95
14	29.29	31.75	4.785	85.9	7.2	26.83	27.35	4.805	83.2	-	31.46	30.55	5.015	86.8	7.15
15	28.725	31.45	3.97	83.05	7	26.29	27.35	4.395	83.6	-	30.215	30.75	4.63	86.55	7.05
16	28.65	28.75	4.675	83.05	6.65	27.065	27.45	4.39	81.85	-	29.845	30	5.035	84.45	6.75
17	29.375	31.7	4.18	84.65	7	26.855	28.75	4.44	82.4	-	31	30.3	4.555	86.5	6.9
18	28.25	28.95	3.535	85.1	6.75	25.61	25.45	4.195	84.4	-	30.18	29.1	4.615	86.85	6.9
19	28.355	32.15	4.48	84.5	7	25.815	26.1	4.36	82.85	-	29.425	30	4.905	85.6	6.9
20	29.415	30.75	4.155	85.7	6.8	27.495	28.2	4.29	83.7	-	31.2	30.3	4.35	87.1	6.85
21	29.085	30.25	4.05	83.9	6.8	27.615	27.95	4.29	82.4	-	29.765	28.85	4.655	85.35	6.75
22	29.625	32.5	4.055	85.3	7.25	28.3	28.9	4.23	83.55	-	31.685	31.7	4.405	86.3	7.1
23	29.415	31.55	4.06	84.2	6.95	26.98	27.55	5.03	84.6	-	31.165	30.25	4.805	86.2	7.05
24	27.26	29.25	4.275	84.25	6.85	25.725	26.7	4.74	84	-	30.27	28.45	5.19	87.95	7
25	28.155	29.95	4.22	85.55	6.8	25.23	25.95	4.35	83.55	-	30.055	28.7	5.075	87.8	6.9
26	28.7	30.4	4.885	85.05	7.05	27.62	28.65	4.51	83.2	-	30.41	29.3	5.1	86.7	7.05
27	27.16	28.55	5.01	83.75	6.95	25.385	25.65	4.79	85.5	-	30.29	28.25	5.305	87.05	6.9
28	30.055	29.65	3.675	83.55	6.85	28.29	27.4	3.74	82.75	-	31.895	30.05	3.875	85.2	7.1
29	30.2	30.9	4.175	85.1	7.05	28.435	27.95	4.06	84.25	-	32.09	29.55	4.445	86.95	7
30	27.91	28.8	4.23	84.3	6.7	24.095	24.1	4.325	82.3	-	29.84	28.1	4.995	85.8	6.85
31	28.465	31	4.065	83.3	6.75	26.68	27.1	4.33	83.15	-	31.09	29.4	4.745	86.25	6.8
32	29.51	31.2	4.47	84.05	7	26.595	28.1	5.02	84.4	-	30.48	30.45	5.365	86.4	7
33	26.76	28.45	5.26	86.3	6.5	25.055	27.5	4.815	83.85	-	29.4	29.85	5.56	86.9	6.95
34	29.4	30.8	4.13	84.75	7	27.185	28.75	4.35	83.5	-	30.825	28	5.13	87.3	7
35	29.07	31.55	4.215	84.8	6.8	27.56	27.75	4.505	83.95	-	30.525	29.25	4.885	86.65	6.75
36	28.36	29.55	4.45	84.55	6.85	27.23	28.15	4.455	83.2	-	30.205	29.55	4.95	86.7	6.95
37	27.355	30.5	4.88	84.6	6.95	25.02	26.85	4.895	84.85	-	30.615	29.95	5.27	86.85	7.05
38	28.045	29.75	4.91	84.2	6.9	26.13	28.3	4.995	84.5	-	29.86	29.45	5.27	85.85	7
39	29.135	30.3	4.15	84.75	6.85	27.19	28.55	4.44	84.75	-	31.68	29.35	4.78	85.65	7.05
40	28.6	32.2	4.79	85.15	7.2	26.095	27.15	4.885	82.9	-	29.975	30.8	5.28	86.5	7.15
41	27.385	29.05	4.665	84.65	6.75	27.555	27.2	4.95	83	-	29.94	28.35	5.22	86	6.9
42	28.25	28.4	5.185	84.8	6.95	25.74	26.45	4.83	83.65	-	30.13	28.5	5.455	85.6	7.05
43	29.765	31.85	4.445	85.65	6.95	27.405	28.55	4.51	83.5	-	31.455	30	5.07	87.6	7.1
44	27.115	30.25	4.535	83.15	6.85	23.905	25.2	4.53	83.75	-	29.82	28.45	5.2	85.9	7.05
45	29.03	31.15	4.815	85.5	6.9	29.17	29.9	4.61	83.35	-	30.7	30.4	5.28	86.3	6.95
46	28.63	31.5	3.99	84	6.85	25.695	27.15	4.285	83.8	-	30.71	29.2	4.415	86.45	6.9
47	27.38	31.85	3.815	82.95	6.9	25.55	25.95	4.125	83.1	-	29.805	30.4	4.915	86.85	7.1
48	28.77	30.55	4.675	84.2	6.85	27.4	27.4	4.675	83.7	-	29.995	28.5	5.13	86.65	6.9
49	29.365	30.4	4.015	84.8	6.8	28.015	27.15	4.34	82.9	-	31.195	29.85	5.205	87.5	7
50	28.61	29.5	4.39	84.75	6.75	25.99	25.95	4.555	83.95	-	30.075	28.6	4.975	84.7	6.8
51	30.21	32.45	4.185	83.85	7	27.83	29.45	4.505	84.25	-	32.105	30.7	4.44	86.75	7
52	28	28.15	4.84	83.8	6.85	25.495	25.4	4.455	82.15	-	29.185	27.9	5.045	84.95	6.9
53	28.415	30.8	4.235	83.35	6.85	25.82	26.5	4.71	84.55	-	29.745	28.75	5.165	86.75	6.75
54	29.685	31.8	4.205	83.65	7	28.805	29.55	4.32	83.8	-	32.41	30.4	4.44	86.1	6.95
55	27.3	28.95	3.685	82.1	6.9	25.63	25.35	4.1	84.45	-	29.935	27.95	5.07	85.8	7
56	30.425	32.5	4.27	84	7.1	27.305	27.75	4.865	82.4	-	30.83	29.45	4.875	85.85	6.9
57	27.345	28.55	4.905	83.35	6.9	24.94	25.75	4.69	82.45	-	29.68	28	5.09	85.6	6.95
58	28.415	30.65	4.695	84.75	6.95	27.085	28	4.385	82.8	-	29.99	29.25	5.47	86.1	6.9
59	27.975	32.6	4.295	84.4	6.9	26.905	28.55	4.505	83.65	-	29.665	29.3	5.315	85.6	6.85
60	31.11	32.15	4.11	84.55	7.15	28.4	29.05	3.92	82.5	-	31.18	30.1	4.57	85.95	6.9
61	27.845	30.25	4.305	83.45	6.8	27.36	28.55	4.285	85.35	-	30.93	29.3	5.215	85.35	6.95
62	28.905	30.2	4.79	85.05	6.9	26.785	27.9	4.605	84.25	-	30.56	29.7	5.31	86	6.95
63	27.555	27.75	4.31	83.35	6.75	25.765	25.35	4.29	83.95	-	29.615	27.05	4.53	84.95	6.8
64	28.835	30.05	4.07	82.9	6.9	27.19	28.3	4.205	83.5	-	31.125	29.05	4.83	84.5	6.95
65	27.985	30.15	4.305	84.8	6.65	27.81	28.25	4.37	84.45	-	29.83	29.2	5.245	85.85	6.9
66	28.965	28.9	4.905	84.3	6.95	26.23	26.95	4.34	82.95	-	30.505	28.45	5.235	85.9	6.95
67	27.615	29.6	4.645	84.25	6.65	23.83	25.3	4.275	81.65	-	28.365	26.8	5.455	84.25	6.75
68	28.64	29.5	4.68	83.55	6.8	27.315	28.85	4.355	79.6	-	31.015	28.65	5.09	85.4	6.95
69	30.485	31.75	4.105	85.1	7	26.3	27.7	4.515	83.75	-	30.62	28.2	5.105	85.1	6.95
70	28.675	30.1	4.025	84.25	6.75	25.495	27.25	4.435	83.1	-	30.42	28.85	4.945	85.15	6.8
71	28.765	32.15	4.1	84.25	6.9	25.99	27.55	4.185	80.85	-	30.97	30.8	4.475	85.9	6.85
72	29.05	30	4.585	82.85	7.15	25.99	26.85	4.615	83.7	-	30.335	29.1	5.56	86.5	7.1
73	27.645	25.75	3.205	82.9	6.65	25.455	26.45	4.105	82.45	-	30.185	27.35	4.86	85.45	7
74	27.125	27.45	5.22	83.95	6.95	25.74	26.55	4.77	83	-	29.85	27.3	5.33	85.4	7
75	26.89	28.55	4.19	83.35	6.7	25.665	28.15	4.42	84	-	30.175	29.4	5.045	85.2	7.05
76	28.195	30.55	4.27	83.8	6.95	25.82	26.3	4.475	81.95	-	30.71	30.3	4.83	85.05	7.15
77	29.42	31.8	4.42	84.15	6.95	28.26	28.4	4.765	83.2	-	32.615	29.8	4.98	84.25	6.95
78	27.49	28.4	4.33	84.2	6.65	25.79	27.85	4.315	83.05	-	29.52	27.55	5.255	85.1	6.75
79	29.37	30.5	4.22	83.9	7	25.595	27.1	4.48	83.85	-	30.06	29.85	4.76	86.35	6.95
80	28.405	30.7	3.78	83.2	6.85	26.945	28.9	4.155	83.9	-	30.99	29.6	5.06	86.35	6.85
81	29.305	30.35	4.55	84.15	7.2	26.96	27.05	4.325	83.45	-	30.325	28.75	5.205	86.3	7
82	28.815	30.15	4.525	84.25	6.95	27.62	27.8	4.39	82.85	-	30.45	28.95	5.325	85.55	7
83	28.99	29.25	4.14	84.4	6.85	27.23	27.9	4.185	83.95	-	30.935	30.6	4.955	86.8	7
84	28.58	30.1	4.905	84.25	7.1	25.505	27.35	4.53	84.3	-	30.59	28.8	5.58	85.85	7.15
85	28.275	30.05	4.505	83.55	6.9	25.12	26.5	4.68	82.4	-	30.005	28.45	5.53	86.35	6.9
86	29.53	32.65	4.57	84	7.25	27.965	29.85	4.58	83.7	-	31.45	29.9	5.31	86.75	7.2
87	27.545	29.15	5.05	82.95	6.7	24.645	27.8	5.265	83.3	-	29.61	27.8	5.59	85.75	6.75
88	31.23	31.75	4.26	83.45	7.1	28.82	28.75	4.35	84.5	-	32.11	30.15	4.5	85.1	6.85
89	28.93	31.1	4.695	84.3	7.15	25.455	25.55	4.49	82.7	-	30.36	29.45	4.855	86.45	7
90	29.545	31.4	4.395	83.25	7.1	28.215	29.4	4.385	83.8	-	31.275	30.4	4.905	87.1	7.05
91	27.745	29.8	4.655	83.85	7	26.43	27.8	4.245	83.45	-	30.265	29.25	5.085	86.9	7.1
92	28.305	29.3	4.525	84.05	6.9	24.615	27.3	4.545	83.7	-	29.07	27.85	5.435	86.05	6.8
93	28.015	31.2	4.5	84.25	6.85	25.75	28.45	4.685	85.6	-	28.86	29.2	5.395	87.9	6.9
94	29.915	32.2	4.505	84.85	7	26.36	28.8	4.76	83.9	-	30.81	30.9	5.375	87.1	7
95	28.195	31.2	3.925	84.55	6.6	25.645	27.5	4.3	82.85	-	28.83	28.4	5.245	85.85	6.65
96	27.98	28.7	4.83	83.85	6.8	26.255	27.2	4.25	83.6	-	29.39	27.05	4.9	84.9	6.6
97	27.79	29.5	4.44	84.05	6.7	24.105	26	4.68	82.75	-	29.58	28.9	5.43	86.8	6.8
98	28.09	27.75	4.8	85.2	6.75	25.265	26.5	4.765	82.25	-	29.985	28.25	5.1	86.2	6.75
99	28.13	31	4.94	84.55	6.9	25.325	26.7	4.8	82.35	-	29.21	30.3	5.07	86.9	6.8
100	28.88	32.6	4.08	83.85	7.2	25.515	27.95	4.445	83.6	-	30.02	28.35	5.37	86.85	7
101	30.405	32.7	4.405	84.4	7.25	28.01	29.3	4.47	83.9	-	32.59	30.45	4.64	87.2	7
102	29.76	33.5	4.41	83.9	7.25	28.39	29.55	4.115	81.6	-	30.97	31.25	4.425	88.2	7.1
103	28.525	31.55	4.37	83.5	7	26.675	28.7	4.475	82.7	-	29.95	29.95	4.665	86.05	6.9
104	30.225	32.55	4.385	85.1	7.3	27.715	28.4	4.045	84.35	-	30.78	29.45	4.21	86.9	6.9
105	28.605	30.3	4.295	83.15	6.75	27.535	28.9	4.135	84.35	-	29.51	29.35	4.81	86.35	6.7
106	28.535	31.45	4.295	84.4	7.05	26.625	27.55	4.41	81.75	-	30.235	29.05	4.84	86.45	6.85
107	27.29	30.4	3.975	82.7	6.85	26.11	26.7	4.405	84.15	-	29.38	28.65	4.57	86.15	6.7
108	27.39	28.5	4.18	83.4	6.35	27.165	28.5	4.6	84.9	-	29.2	28.35	5.29	85.15	6.55
109	28.55	31.5	4.27	84.85	6.9	26.24	27.65	4.27	83.25	-	30.01	29.35	4.6	87.4	6.95
110	27.855	29.7	4.98	84.5	6.95	24.555	25.8	4.7	83.8	-	29.9	28.55	5.23	87.55	6.85
111	27.815	30.75	4.19	84.35	6.8	26.415	26.85	4.345	81.8	-	30.085	29.4	4.99	85.7	6.85
112	29.195	32.9	4.41	83.9	7.05	26.315	27.5	4.55	82.2	-	31.145	30.05	4.88	87.65	6.95
113	28.95	31.8	4.615	83.95	7.15	27.87	27.3	4.525	82.95	-	31.08	29.5	5.12	86.75	6.95
114	28.815	30.25	4.225	83.4	6.8	26.2	27.9	3.93	82.7	-	31.635	28.55	4.54	86.85	6.8
115	28.29	30.25	4.24	82.8	6.95	25.335	26.35	4.715	84.3	-	29.73	28	5.02	86.45	6.85
116	29.815	33.5	4.145	83.35	7.15	26.06	27.6	4.94	83.8	-	30.75	29.8	4.75	86.95	6.85
117	29.07	32.25	4.27	83.7	7	28.45	28.15	4.18	82.95	-	31.345	30.4	4.515	87.2	7
118	28.905	30.95	3.8	83	6.8	26.17	27.85	4.49	83.45	-	31.66	29.45	4.545	87.6	6.85
119	28.705	30.05	4.33	83.75	6.75	24.525	26.05	4.675	80.7	-	30.615	29.35	4.895	88	6.85
120	29.01	31.4	3.765	83.35	7	25.905	27.2	4.61	83.2	-	31.28	29.9	4.72	87.2	7.1
121	29.015	30.3	4.405	85.25	6.7	27.855	27.75	4.175	82.75	-	31	29.95	4.585	87.35	6.85
122	27.635	30.05	4.275	82.2	6.8	24.785	26	4.88	81.9	-	29.805	28.5	5.265	85.9	6.85
123	27.21	27.35	4.845	84.4	6.5	24.025	25.2	4.835	83.1	-	29.965	28.5	4.575	86.9	6.7
124	28.705	31.85	5.045	84.35	7.1	26.775	28.85	4.925	81.15	-	29.535	29.5	5.2	86.8	6.85
125	29.305	31.65	4.38	85.7	6.85	26.595	28.4	4.435	83.9	-	30.395	30.2	4.15	87.3	6.75
126	30.57	31.45	4.155	84.55	7.2	27.005	27.35	4.345	82.55	-	31.11	29.35	4.565	87.55	6.85
127	29.04	30.6	4.345	84.05	7.25	26.03	27.5	4.65	83.5	-	30.48	29.8	4.51	87.2	7
128	30.675	31.9	3.345	83.8	7.1	25.205	27.45	4.165	84.6	-	32.285	29.75	4.28	87.45	7.05
129	29.125	31.65	3.795	82.75	7.15	26.25	28.1	4.21	84.5	-	30.69	29.55	4.27	87.35	6.8
130	29.395	31.1	4.505	84.25	7.3	26.955	26.8	5.02	83.25	-	29.405	28.05	4.575	87.1	6.8
131	30.14	31.2	4.975	84.7	7.25	28.695	29	4.725	84.3	-	31.28	30.45	5.21	87.85	7.1
132	27.15	29.45	4.445	83.35	6.8	25.915	27.9	4.63	83.6	-	29.545	29.2	5.18	86.7	6.9
133	28.405	29.35	4.335	83.6	6.95	25.81	26.9	4.83	84	-	30.055	29.35	5.035	86.9	6.8
134	28.665	30.15	4.76	83.25	6.75	26.855	26.95	4.805	84.1	-	30.765	29.1	4.63	85.75	6.7
135	29.665	29.7	4	83.35	6.7	26.925	28.6	3.685	85.6	-	31.125	29.9	4.825	85.85	6.9
136	28.87	30	4.155	84.7	6.85	27.42	27.3	4.63	83.65	-	30.325	28.75	4.885	87	6.85
137	27.87	29.25	4.36	83.05	6.95	26.41	26.35	4.27	82.65	-	29.435	27.65	5.17	86.8	6.75
138	30.79	32.3	4.43	83.6	7.35	28.25	28.15	4.74	83.5	-	31.055	30.6	5.215	87.7	7.05
139	28.72	31.3	4.285	83.45	7	27.4	28.95	3.905	85.25	-	30.565	31.25	4.93	87.5	7.1
140	28.82	31.2	4.555	84.6	7	26.33	28.15	4.28	82.5	-	30	29	5.18	86.85	6.9
141	29.145	30.85	4.58	84.2	7.15	28.645	30.15	4.41	82.3	-	29.755	28.65	5.365	87.15	6.75
142	26.24	29.45	4.015	82.25	6.85	25.56	25.9	4.755	83.6	-	29.815	29.55	4.83	87.3	7.05
143	27.815	29.55	4.065	83.8	6.7	25.935	27.35	4.185	84.3	-	29.8	29	4.625	87.5	6.85
144	27.19	32.3	3.99	83.65	6.8	25.605	27.45	4.38	83.4	-	30.155	30.55	4.79	88.3	6.8
145	29.46	30.05	3.725	83.65	7.15	26.94	28.25	3.97	83.85	-	31.05	29.25	4.775	86.4	6.95
146	28.7	31.2	4.24	84.25	7.1	25.13	26.4	4.345	83.9	-	30.23	28.95	4.63	86.75	6.8
147	29.185	30.7	3.865	83.05	6.9	26.86	28.6	4.4	82.95	-	30.335	29.8	4.535	85.6	6.8
148	29.52	33.85	4.145	85.5	7.35	27.4	29.1	4.345	85.75	-	30.135	29.9	4.475	87.2	6.85
149	28.535	31.3	4.6	85.8	7.05	25.19	25.95	4.495	83.55	-	29.695	28.15	5.005	86.7	6.65
150	27.975	31.05	4.525	84.8	6.85	27.195	27.15	4.685	83.6	-	28.245	27	5.105	86	6.5
151	27.755	30.1	5.015	84.1	6.95	26.06	27.6	5.03	85.5	-	28.965	27.9	5.485	86.4	6.65
152	28.44	31.1	4.3	84.75	6.8	25.185	25.75	4.625	84.6	-	29.23	27.45	4.6	86.6	6.6
153	28.23	31.95	4.37	84.3	6.8	26.35	29.75	4.585	83.5	-	29.555	30.55	5.215	86.55	6.8
154	27.715	30.35	3.825	82.8	6.85	25.415	26.2	4.065	84.2	-	29.35	28.95	5.165	86.5	6.9
155	29.06	32.2	4.24	84.25	7.15	26.075	26.65	4.595	84.35	-	30.775	30.65	5.04	86.8	7.05
156	27.315	28.8	4.515	84.25	6.8	26.125	27.05	4.51	83.5	-	28.85	27.65	4.985	85.75	6.75
157	30.14	30.6	4.54	85.55	7.25	27.105	27.95	4.58	81.45	-	29.785	28.5	5.135	87.1	6.85
158	28.84	32.6	4.47	83.9	7.05	26.115	29.1	4.655	83.45	-	30.35	30.2	5.275	87.05	6.9
159	28.32	29.35	4.495	85.15	6.9	27.04	28	4.41	83.2	-	30.06	29.4	4.95	85.9	6.7
160	27.52	28.3	4.625	83.45	6.65	25.645	27.45	4.87	82.6	-	28.115	29	5.74	85.9	6.8
161	29.785	31.65	3.885	84.65	7.1	27.315	28.85	4.455	80.95	-	30.31	29.7	4.495	86.65	6.8
162	27.155	30.65	4.75	84.55	6.8	26.205	26.85	4.485	81.7	-	28.425	29.85	5.645	86.65	6.8
163	30.105	33.8	3.995	84.8	6.95	28.45	30.45	4.625	83.4	-	31.44	32.2	4.315	86.65	6.75
164	30.13	32.1	3.985	85.35	6.95	26.52	29	4.4	82.6	-	31.02	29.8	4.795	87.45	6.9
165	28.735	31.05	3.77	83.75	6.8	28.855	29.1	4.135	84.9	-	31.22	31.1	4.355	87.4	6.85
166	27.77	28.85	3.87	82.75	6.8	25.905	27.15	4.68	84.05	-	28.965	27.35	5.485	87.3	6.8
167	27.13	29.7	4.77	83.5	6.9	25.59	27.45	4.695	81.2	-	27.815	28.1	5.365	85.65	6.55
168	27.855	28.95	4.325	82.85	7.05	25.8	25.5	4.58	80.3	-	28.815	27.75	5.35	87.4	6.95
169	28.62	29.5	4.415	83.85	6.85	28.565	27.85	4.865	81.1	-	29.18	28.8	4.91	87.45	6.6
170	28.805	29.55	4.09	83.4	6.85	26.79	27.9	4.21	81.7	-	29.97	29.15	4.995	86.8	6.85
171	29.685	30.15	4.26	83.6	6.9	26.835	26.9	4.56	83.7	-	30.595	29.9	4.805	86.4	6.9
172	27.98	29.8	4.235	83.45	6.8	25.635	26.85	4.44	80.2	-	29.09	27.9	5.42	87.55	6.7
173	27.55	30.75	4.75	84.15	7.05	27.59	28.55	4.7	82.8	-	30.345	29.1	5.24	87.1	6.95
174	29.69	32.75	4.275	84.6	7.05	28.625	29.25	4.145	83.1	-	31.555	31.05	4.53	86.7	6.85
175	27.815	28.9	4.04	81.6	6.7	26.525	28.05	4.51	82.7	-	28.99	28.35	5.1	87.45	6.75
176	27.35	29	4.645	84.9	6.7	26.705	28.4	4.375	83.75	-	29.61	29.35	4.99	87.5	6.9
177	29.01	29.2	4.83	84.75	6.9	27.515	27.7	4.98	80.7	-	30.73	29.65	5.23	87.85	6.95

## Sheet: BC  trait
	E1	E1	E1	E1	E1	E2	E2	E2	E2	E2	E3	E3	E3	E3	E3
Num	Fiber length	Fiber strength	Micronaire	Fiber uniformity	Fiber elongation	Fiber length	Fiber strength	Micronaire	Fiber uniformity	Fiber elongation	Fiber length	Fiber strength	Micronaire	Fiber uniformity	Fiber elongation
1	28.275	29.2	4.59	83	6.65	26.215	28.9	4.605	83.9	-	29.865	30.5	5.375	87.15	7
2	29.14	29.9	4.335	84.6	6.9	27.845	28.3	4.01	86.25	-	30.585	29.15	5.215	86.95	6.9
3	29.18	29.7	4.235	83.75	6.7	28.65	29.3	4.845	84.15	-	30.575	29.15	5.41	85.9	6.8
4	28.155	30.05	4.425	84.15	6.65	26.88	29.05	4.59	85.3	-	30.05	30.15	5.37	86.4	6.75
5	28.92	29.15	4.365	84.45	6.75	27.37	27.8	4.655	83.3	-	30.29	29.65	5.265	86.45	6.95
6	28.905	29.45	4.3	82.75	6.85	26.595	27.9	4.585	84.5	-	30.425	29.3	5.205	86.1	6.95
7	27.215	27.65	4.49	83.7	6.55	24.56	26.55	4.76	83.75	-	30.405	28.7	5.31	85.7	6.9
8	28.34	29.25	4.32	82.7	6.7	27.935	29.6	4.56	83.85	-	30.16	29.3	5.235	86.45	6.9
9	28.51	30	4.325	85.5	6.6	26.155	27.25	4.43	82.4	-	29.95	30.15	5.295	87.5	6.8
10	28.995	31.7	3.885	84.7	6.75	26.955	27.55	4.56	83.75	-	29.88	30.75	5.32	86.75	6.95
11	28.255	28.7	4.58	85.6	6.7	25.12	26.3	4.81	83.1	-	29.625	28.4	5.52	86.8	6.8
12	27.825	28.75	4.17	83	6.55	25.415	26.85	4.26	80.55	-	30.195	28.65	5.285	85.5	6.85
13	28.275	30.3	3.92	84.35	6.7	26.27	27.05	4.61	83.1	-	29.945	29.1	5.075	85.5	6.9
14	27.865	29.1	4.98	85.1	6.7	26.155	27.65	4.81	84.05	-	29.935	29.45	5.25	87.9	6.9
15	28.985	30.65	4.245	84.8	6.85	26.535	28.15	4.75	84.3	-	30.075	30.3	4.945	87.3	6.9
16	28.555	30.4	4.415	84.4	6.8	26.075	27.8	4.385	82.45	-	29.74	29.4	5.1	86.45	6.8
17	28.305	28.4	4.215	83.75	6.5	26.185	28.5	4.46	82.55	-	29.875	30.65	4.98	87	6.9
18	27.395	29.35	3.955	83.9	6.6	26.845	27	3.89	83.9	-	29.38	29.25	5.225	87.4	6.8
19	28.645	31.85	4.105	84.5	6.75	26.945	27.4	4.595	83.95	-	29.86	29.4	5.205	86.65	6.85
20	28.805	31.2	4.335	84.4	6.8	27.92	29.3	4.295	83	-	31.245	30.65	4.765	87.3	6.95
21	27.95	28.85	4.29	82.8	6.6	26.435	28	4.135	82.3	-	29.805	29.7	4.89	86.4	6.8
22	27.935	30.25	3.825	84.55	6.65	27.76	29.25	4.11	82.8	-	30.575	29.75	4.985	86.25	6.9
23	28.495	29.7	4.175	83.1	6.75	27.11	28.4	4.545	82.65	-	30.54	30.3	5.07	87.45	6.85
24	28.05	30.35	4.335	83.3	6.65	27.22	28.55	4.49	81.4	-	29.79	28.7	5.315	87.2	6.85
25	27.88	29.35	4.365	84.1	6.75	26.8	27.75	4.825	82.25	-	29.525	29.35	5.22	87.6	6.95
26	28.475	30.1	4.615	84.1	6.8	26.71	28.55	4.655	83.6	-	30.065	29.8	5.055	87.4	6.85
27	28.66	30.2	4.335	84	6.8	28.695	29.25	4.49	83.05	-	30.275	28.5	5.16	86.25	6.85
28	29.5	30.85	4.185	84.8	6.9	28.225	29.25	4.385	82.8	-	31.215	29.85	4.625	86.8	6.9
29	29.155	29.9	4.18	83.8	6.7	28.44	29.15	4.145	82.25	-	30.885	29.4	5.085	86.75	6.85
30	28.34	29.95	4.395	81.95	6.9	26.725	28.3	4.52	84.35	-	29.875	29.05	5.1	86.2	6.85
31	28.445	29.9	4.315	85.1	6.65					-	30.325	30.5	5.095	86.7	6.8
32	29.865	31	4.395	84.45	6.9	27.825	28.65	4.55	82.65	-	29.87	28.1	4.955	84.95	6.6
33	27.57	29.1	4.625	82.2	6.55	28.22	28.65	4.66	84.95	-	29.355	29.45	5.57	86.45	6.8
34	28.595	30	4.41	83.4	6.75	26.17	27.75	4.5	84	-	29.735	28.1	4.995	85.15	6.8
35	28.315	30.3	4.185	83.2	6.65	26.29	27.85	4.05	83.05	-	29.925	29.45	5.205	86.15	6.8
36	28.84	30.8	4.275	83.4	6.9	27.425	27.85	4.39	85.5	-	29.87	29.05	5.33	86.4	6.85
37	27.84	28.15	4.21	84.35	6.5	26.515	28.15	4.655	82.95	-	29.42	28.25	5.275	87.05	6.8
38	29.25	28.85	4.43	85.05	6.7	28.3	29.35	4.745	83.05	-	30.005	29	5.235	85.7	6.9
39	28.81	29.5	4.05	85	6.65	27.765	29.75	4.845	84.8	-	30	30.2	4.79	85.35	6.85
40	27.965	29.15	4.365	83.55	6.65	26.75	29.1	4.91	84.55	-	29.81	29.35	5.14	87.05	6.8
41	28.185	27.65	4.74	83.7	6.45	26.225	27.4	4.745	84.85	-	29.83	28.45	5.295	87.05	6.8
42	28.74	30.55	4.485	84.45	6.9	26.955	29.45	4.85	82.65	-	29.83	28.3	5.46	87.15	6.85
43	28.48	30	4.19	84.8	6.75	28.19	30.3	4.215	83.45	-	31.09	29.6	5.14	87.85	6.85
44	27.445	30	4.015	83.7	6.55	24.795	26.95	3.91	84.3	-	29.085	28.35	5.315	86.45	6.75
45	29.415	30.65	4.21	84.45	6.7	26.34	28.4	4.56	83.85	-	29.79	29.25	5.285	87.4	6.85
46	28.1	30.6	4.15	85.25	6.6	25.72	27.1	4.655	84.05	-	30.175	30.5	4.805	86.85	6.85
47	28.12	28.1	4.22	84.25	6.6	27.05	29.7	4.16	83.7	-	30.27	29.1	4.98	87.45	6.75
48	27.62	28	4.62	84.85	6.45	27.29	27.55	4.445	85.25	-	29.73	27.9	4.585	87	6.65
49	28.805	29.75	4.34	84.15	6.65	27.85	29.3	4.355	80.65	-	30.9	30.65	5.135	87.2	7
50	27.435	29.1	4.13	83.9	6.55	25.595	28.65	4.425	83.8	-	30.05	28.8	5.26	86.8	6.7
51	29.465	32.5	4.33	83.9	6.95	27.715	31.25	4.475	84.3	-	31	29.8	5.135	86.25	6.9
52	28	29	4.4	84	6.7	26.51	28.05	4.595	82.45	-	29.805	29.1	5.26	87.05	6.8
53	27.975	29.1	4.575	84.9	6.65	26.82	29.05	4.485	83.9	-	29.905	30	5.27	87.15	6.8
54	28.78	30.2	4.005	82.9	6.75	28.615	30.1	4.695	84.9	-	30.945	29.7	5.1	85.9	6.85
55	27.19	28.7	4.155	83.4	6.6	26.705	28.85	4.475	84.25	-	29.43	29.2	5.27	86.75	6.9
56	29.185	29.35	4.64	85	6.7	27.395	29.1	4.55	84.2	-	30.78	29	4.8	86.55	6.85
57	27.11	30.8	4.325	83.95	6.8	25.785	29	4.665	83.25	-	29.485	27.8	5.17	86.95	6.7
58	28.2	29.55	4.31	84.3	6.7	27.075	27.8	4.545	83.25	-	29.98	28.95	5.34	87.45	6.85
59	27.635	29.35	4.26	84.8	6.6	28.545	30.35	4.555	83.6	-	29.97	29.15	5.275	87.6	6.85
60	28.53	30.1	4.1	83.4	6.65	26.785	28.6	4.365	84.55	-	30.335	29.4	5.15	87.35	6.8
61	27.59	30.4	4.01	84.35	6.6	27.64	29.35	4.085	82.9	-	29.28	29.8	5.425	86.3	6.8
62	29.465	30.5	4.16	85.05	6.8	26.52	28.6	4.7	84.55	-	30.075	29.1	5.31	86.4	6.8
63	27.83	28.85	4.28	83.9	6.75	26.775	27.45	4.595	83.9	-	29.235	28.4	5.01	87.2	6.75
64	28.595	29.5	4.44	83.5	6.65	27.255	29.5	4.7	84.3	-	30.17	29.9	4.97	87.4	6.75
65	28.07	29.9	4.29	84.4	6.55	28.325	29.9	4.285	83.7	-	30.34	30.25	5.24	88.05	7.05
66	27.97	29.2	4.415	84.3	6.65	27.785	28.45	4.245	82.85	-	30.7	30.45	5.13	86.35	6.9
67	27.61	29	4.565	84.2	6.65	26.92	28.4	4.87	82.3	-	29.375	28.75	5.405	85.55	6.8
68	28.895	30.9	4.775	85.95	6.95	28.665	29.3	4.755	82.4	-	31.1	29.5	5.22	86.95	6.95
69	28.875	30	4.275	84.35	6.7	27.885	28.65	4.15	82.05	-	30.91	30.2	4.985	86.1	6.95
70	28.48	29.5	4.42	82.85	6.75	26.835	29.65	4.55	83	-	30.775	29.5	5.11	85.95	6.8
71	28.31	30.75	4.32	84.25	6.75	27.675	31.7	4.35	82.85	-	30.365	29.05	4.905	86.65	6.75
72	28.485	29.65	4.605	83.95	6.9	26.215	29.95	4.75	82.4	-	30.79	28.85	5.255	86.15	6.8
73	27.365	29.25	4.18	82.95	6.7	27.435	28	4.08	82.7	-	30.49	29.7	5.115	87.35	7.05
74	28.02	29.2	4.69	83.35	6.8	26.425	29.05	4.655	83.05	-	30.68	28.5	5.29	86.6	6.95
75	27.305	27.95	4.28	83.35	6.6	27.325	30.35	4.355	84.8	-	29.98	28.55	5.11	87.35	6.75
76										-
77	28.51	30	4.435	85.65	6.8	26.535	28	4.37	83.6	-	30.705	28.35	5.015	86.25	6.65
78	27.575	28.85	4.31	84.25	6.6	26.53	28.25	4.59	84.6	-	30.79	29.5	5.16	86.65	6.9
79	27.29	28.6	4.21	82.7	6.6	27.445	30.15	4.47	80.95	-	30.385	28.15	5.09	86.8	6.75
80	27.48	31	4.35	82.8	6.75	27.115	29.1	4.065	83.9	-	30.065	30.2	5.005	86.6	6.95
81	28.16	29	4.41	82.75	6.8	27.245	29.3	4.955	82.8	-	30.58	29.1	5.475	86.35	6.95
82	28.235	31.55	3.97	83.15	6.85	27.11	29.35	3.89	83.5	-	30.71	28.85	5.44	87.35	7
83	29.36	31.6	3.965	83.95	6.85	25.45	29.2	4.205	81.75	-	30.5	29.05	5.275	86.9	6.8
84	27.06	29.85	4.34	84.05	6.6	26.47	26.95	4.285	83.25	-	29.815	28.65	5.515	86.4	6.85
85	28.675	31.35	4.255	84.9	6.85	28.64	28.55	4.73	83.9	-	30.295	29.25	4.99	87.05	6.8
86	28.695	30.05	4.42	84.9	6.85	28.24	30.15	4.445	83.45	-	30.76	29.2	5.3	86.65	6.85
87	28.775	31.65	4.805	83.85	6.95	26.455	28.2	5.19	83.9	-	30.055	29.15	5.13	86.2	6.8
88	28.165	30.7	4.645	85.65	6.7	27.44	30.25	4.55	85.3	-	32.13	30.35	4.925	87.4	7
89	27.645	28.65	4.36	83.75	6.6	27.295	27.95	4.57	82.4	-	30.58	28.8	5.18	85.6	6.85
90	27.95	30.7	4.235	83.4	6.75	28.81	30.2	4.41	84.8	-	31.385	30.7	5.255	87.9	7
91	28.31	29.95	4.43	83.25	6.8	28.12	29.9	4.325	81.75	-	30.92	29.25	5.265	85.7	6.9
92	28.015	29.3	4.55	85.35	6.7	26.76	27.3	4.88	84.3	-	29.955	28.05	5.33	86.4	6.8
93	28.115	30.9	4.07	85	6.7	27.36	30	3.97	83.5	-	30.32	29.45	5.37	86.6	6.9
94	29.46	30.15	4.5	85.6	6.8	27.8	29.7	4.665	82.7	-	31.275	29.85	5.185	86.95	6.9
95	28.595	28.7	4.345	83.35	6.6	26.295	27.3	4.47	83.65	-	30.07	28.4	5.145	86	6.65
96	28.725	28.9	4.365	84.05	6.6	27.19	30.2	4.555	83.4	-	31.125	29.3	5.205	87.1	6.9
97	27.885	29.45	4.435	84.1	6.65	26.825	28.5	4.235	79.75	-	29.555	28.1	5.215	86.65	6.7
98	27.36	28.5	4.415	83.75	6.55	26.135	27.8	4.43	83.9	-	29.555	29.55	5.47	86.85	6.9
99	27.955	30.3	4.46	83.35	6.65	26.34	28.95	4.425	84.1	-	29.61	29.25	5.41	86.65	6.85
100	28.5	30	4.485	84.8	6.85	26.585	28.3	4.85	84.05	-	29.63	30.3	5.55	86.75	7
101	29.24	32.4	4.525	84.55	6.95	29.455	29.75	4.57	84.65	-	31.665	29.95	5.11	86.15	7
102	27.535	31.1	4.37	84.8	6.8	27.27	29.05	4.5	84.95	-	30.265	30	5.155	87.35	6.95
103	29.38	31.25	4.355	85.3	6.85	27.38	28.95	4.065	83.05	-	29.6	29.2	4.945	86.15	6.7
104	28.135	30.85	4.315	84	6.9	26.46	27.85	4.545	83.4	-	30.635	30	4.945	86.55	6.9
105	27.855	29.6	4.36	84.4	6.55	26.25	28.25	4.45	83	-	29.945	30.35	5.54	86.85	6.9
106	28.205	29.3	4.73	82.95	6.8	25.775	27.4	4.545	83.85	-	30.11	28.9	5.405	86.8	6.85
107	27.13	29.1	4.035	84.2	6.55	26.14	28.05	4.375	83.7	-	29.485	29.4	5.455	86.35	6.85
108	27.405	28.55	4.3	84.25	6.55	25.65	28.1	4.865	84.85	-	29.57	29.65	5.505	86.2	6.75
109	27.965	29.5	4	84.3	6.65	26.21	29.65	4.055	83	-	30.165	29.15	5.155	87.3	6.8
110	27.43	29.6	4.19	84.35	6.55	25.49	27.75	4.36	85.05	-	29.815	29.1	5.475	86.95	6.85
111	27.56	30.1	4.34	83.35	6.65	28.355	28.4	4.585	83	-	29.51	28.85	5.38	86.15	6.8
112	27.215	29.75	4.57	83.65	6.7	26.685	28.3	4.37	83.6	-	30.395	30.6	5.255	86.35	7
113	28.455	30.4	4.885	85.1	6.85	28.675	28.9	4.685	84.25	-	30.83	30.1	5.16	87.25	6.9
114	28.12	29.9	4.435	84.15	6.8	26.695	28.85	4.675	84.3	-	30.94	29.2	5.16	87.45	6.95
115	27.82	29.7	4.3	83.7	6.7	25.95	28.1	4.53	84.1	-	30.57	28.65	5.225	85.45	6.8
116	28.485	30.25	4.195	85	6.65	25.77	29.2	4.88	83.15	-	30.825	30.95	5.29	86.95	7.05
117	28.09	30.35	4.4	84.5	6.6	25.67	27.8	4.435	84.25	-	30.37	29.8	4.975	86.25	6.8
118	27.955	28.6	4.77	85.5	6.6	26.465	27.4	4.71	84.6	-	30.285	29.05	5.23	86.65	6.75
119	28.435	30.85	4.235	86.65	6.7	26.39	29.05	4.545	83.15	-	31.17	30.6	5.18	86.85	6.95
120	28.78	29.55	4.285	86.1	6.65	26.285	27.1	4.52	84.25	-	30.715	30.55	5.36	86.25	7
121	28.33	31	4.42	86.2	6.65					-	30.245	29.35	5.22	87.25	6.8
122	26.97	29.75	4.565	84.65	6.55	25.745	27.75	4.93	83.3	-	29.88	29.65	5.48	88.15	6.85
123	27.745	28.05	4.76	85.15	6.55	26.91	28.3	4.55	82.3	-	30.77	29.6	5.35	86	6.9
124	28.055	30.35	4.895	85.4	6.6	25.06	28.05	4.57	82.65	-	29.655	29.8	5.53	86.6	6.9
125	28.33	30.15	4.72	84.9	6.6	25.91	28	4.76	83.05	-	30.2	29.65	5.1	86.5	6.8
126	29.22	30.7	4.235	85.75	6.75	27.39	28.7	4.44	84.75	-	31.105	29.4	5.185	87.2	6.9
127	28.05	28.8	4.32	83.2	6.65	28.62	29.15	4.625	84.1	-	30.195	29.7	5.055	86.85	6.85
128	28.17	29.1	3.86	83.75	6.6	26.455	28.65	4.33	84.95	-	30.89	30.4	5.11	87.2	7
129	28.795	30.6	4.175	86.4	6.75	27.05	29.4	4.025	85.4	-	31.355	29.7	5.075	87	6.9
130	28.66	31.4	4.325	86.85	6.8	27.34	28.7	4.72	85.8	-	29.775	29.65	5.41	86.95	6.95
131	29.195	30.55	4.21	85.05	6.65	28.38	29.2	4.625	83.45	-	31.655	31.15	5.305	86.8	7
132	27.935	30.2	4.445	84.55	6.6	27.165	29.4	4.41	84.4	-	29.88	30.8	5.425	87.2	6.95
133	28.07	30.1	4.255	83.15	6.55	26.365	27.85	4.68	82.7	-	29.91	29.65	5.245	87.15	6.75
134	28.36	29.95	4.815	86.3	6.65	26.26	27.45	4.835	84.95	-	30.235	29.4	5.17	87.6	6.8
135	27.89	29.55	4.22	86.4	6.5	27.325	30.05	4.36	83.85	-	31.345	30.15	5.13	86.25	6.9
136	28.445	28.7	4.295	84.7	6.6	26.55	28.65	4.53	84.3	-	30.895	29.3	5.27	86.9	6.8
137	27.375	28.75	4.545	85.3	6.65	27.11	28.65	4.4	83.7	-	30.39	29.7	4.98	87.05	6.95
138	28.18	30.8	4.54	86.35	6.65	25.565	28.35	4.775	84.3	-	31.155	30.05	5.24	87.05	6.95
139	28.685	31.4	3.875	86.85	6.7	26.56	26.8	4.515	84.65	-	30.37	29.75	5.06	86.55	6.8
140	28.16	30.4	4.085	84.35	6.65	27.15	29.15	4.425	83.35	-	30.42	29.8	5.185	86.05	6.85
141	27.01	29.75	4.43	83.95	6.5	28.005	30.05	4.515	84.8	-	31.165	29.25	5.255	87.9	6.85
142	27.605	28.75	4.8	85.35	6.65	27.09	27.6	4.965	83.55	-	31.025	29.4	5.23	85.65	6.9
143	28.005	29.5	4.255	85.8	6.55	27.685	28.35	4.295	84.65	-	30.63	29.8	4.98	86	6.95
144	26.555	28.55	3.885	83.35	6.4	27.405	29.75	4.555	84.7	-	30.205	30.1	5.145	86	6.85
145	27.91	29.25	4.305	84.05	6.6	28.2	30.45	4.6	85.55	-	31.16	29.45	4.945	86.1	6.9
146	28.365	29.85	4.275	84.95	6.7	29.155	30.2	4.31	85.55	-	30.81	29.15	5	85.5	6.95
147	28.165	29.15	4.24	84.65	6.55	27.485	28.9	4.76	84.35	-	30.62	30	4.92	85.15	6.85
148	28.33	28.8	4.125	85.1	6.6	26.395	28.15	4.53	84.05	-	30.7	30	4.98	86.75	6.95
149	27.75	28.55	4.675	85.8	6.55	26.86	28.1	4.805	83.45	-	30.53	29.55	5.255	85.65	6.85
150	27.905	28.9	4.47	84.25	6.45	27.145	28.5	4.99	83.55	-	30.175	30	5.475	86.55	6.85
151	28.325	28.7	4.76	84.85	6.55	27.315	28.2	4.69	82.75	-	31.735	29.6	5.2	87.05	6.95
152	28.46	30.95	4.09	84.45	6.55	26.975	29.2	4.615	83.85	-	31.065	29.05	5.225	85.7	6.8
153	28.49	29.65	4.96	83.75	6.6	26.48	28.2	4.965	83.8	-	31.11	29.55	5.245	86.35	6.8
154	28.415	29.6	4.38	85.7	6.6	28.2	27.65	4.515	84	-	30.06	28.9	5.465	86.5	6.9
155	28.8	31.15	3.875	84.65	6.75	27.1	29.15	4.595	83.25	-	30.505	30.3	5.255	86.7	6.95
156	27.47	28.35	4.425	83.35	6.55	25.8	27.4	4.72	82.2	-	29.49	29.1	5.13	86.7	6.75
157	28.77	30.2	4.115	84.35	6.7	26.37	28.15	5.06	84.75	-	30.575	29.8	5.105	86.15	6.9
158	29.32	30.4	4.24	84.45	6.75	27.31	29.5	4.42	82.9	-	30.16	29.85	5.07	86.25	6.75
159	28.055	28.95	4.37	84.3	6.6	26.965	28.7	4.615	84.8	-	30.645	29.3	5.29	85	6.85
160	28.445	28.75	4.46	84.6	6.55	26.74	29.15	4.49	83.35	-	30.145	29.75	5.37	86.65	6.8
161	28.98	30.7	4.43	84.15	6.8	26.645	28.7	4.48	85	-	31.665	29.85	4.75	87	7.05
162	28.01	28.65	4.36	84.6	6.55	27.035	29.65	4.59	84.55	-	30.125	30.55	5.24	87.25	6.9
163	27.09	29.35	4.19	82.95	6.55	25.48	29.45	4.745	85.7	-	30.285	30.5	4.965	87	6.9
164	29.175	30.35	4.24	85.5	6.7	27.06	30.15	4.455	83.45	-	30.845	29.85	4.77	86.25	6.85
165	28.805	31.1	3.925	85.15	6.65	28.205	28.25	4.47	82.3	-	31.375	30.15	4.895	86.1	6.85
166	29.545	30.35	3.97	84	6.6	27.83	28.95	4.43	82.45	-	31.37	30.6	4.86	86.6	6.9
167	28.115	29.2	4.475	85.6	6.55	25.92	27.85	4.465	83.35	-	30.105	29.05	5.34	86.15	6.85
168	27.355	28.5	4.585	84.1	6.7	26.465	29.1	4.465	84.55	-	29.91	29.55	5.155	86.35	7
169	27.545	27.3	4.365	84.5	6.4	26.395	27.9	4.665	82.7	-	30.025	29.35	5.15	86.2	6.8
170	28.645	29.15	4.26	85.6	6.6	26.62	28.1	4.11	83.25	-	30.47	30.6	4.91	86.75	6.9
171	27.59	29.65	4.37	83.85	6.6	26.125	28	4.405	83.5	-	31.01	30	4.53	85.3	6.8
172	27.765	28.25	4.6	83.65	6.6	26.98	28.45	4.725	84.95	-	30.335	29.85	4.86	86.9	6.9
173	27.615	27.9	4.585	84.7	6.6	27.51	28.6	4.48	83.55	-	30.31	29	5.165	86.45	6.85
174	29.14	30	4.205	85.15	6.7	28.335	28.35	4.6	83.35	-	31.84	29.6	5.155	85.75	6.8
175	27.965	28.85	4.405	83.8	6.6	27.59	28.8	4.345	82.2	-	30.315	29.9	4.975	86.3	6.85
176	27.435	29.95	4.075	84.25	6.6	25.855	27.15	4.275	84.25	-	30.965	29.95	5.215	86.7	7.05
177	29.585	29.6	4.335	85.35	6.7	25	27.05	4.845	82.95	-	30.805	30.7	5.155	85.75	7.05
