# Supplementary material for: Genetic Analysis and QTL Detection on Fiber Traits Using Two Recombinant Inbred Lines and Their Backcross Populations in Upland Cotton
Source: G3 (Bethesda). 2016 Jun 23;6(9):2717–24. doi: 10.1534/g3.116.031302 (PMC5015930; doi:10.1534/g3.116.031302)
Supplement: Supplemental Material [file supp_g3.116.031302_TableS10.xls]

## Sheet: XZV genotype
RILV population	data type RI self
	180 382 0	1	2	3	4	5	6	7	8	9	10	11	12	13	14	15	16	17	18	19	20	21	22	23	24	25	26	27	28	29	30	31	32	33	34	35	36	37	38	39	40	41	42	43	44	45	46	47	48
1	*SWU10912	A	B	B	A	B	B	A	A	B	A	B	B	B	B	A	B	A	-	A	A	B	A	A	B	B	B	A	B	A	B	A	B	A	A	A	A	B	B	A	A	A	B	B	B	B	B	B	A
2	*Gh398	-	A	A	B	-	-	A	-	B	A	B	-	-	B	A	-	A	-	A	B	A	-	A	-	-	-	A	A	A	B	A	B	A	A	B	A	B	B	A	A	A	B	B	B	B	B	B	A
3	*ICR03295	B	-	B	A	B	-	A	A	B	A	B	-	B	-	A	A	A	A	A	A	B	-	A	B	B	B	-	A	B	-	A	B	A	A	A	A	B	-	A	A	A	B	B	B	B	B	B	-
4	*CGR6129	A	A	B	A	B	-	A	A	B	A	B	A	B	B	A	A	A	A	A	A	A	A	A	B	B	B	A	A	A	B	A	B	A	A	A	A	B	A	A	A	A	B	B	B	B	B	B	A
5	*DPL0790	B	B	A	B	B	-	A	A	-	-	B	-	-	B	A	-	A	-	A	A	B	A	A	-	B	-	-	A	A	A	A	A	-	A	A	-	A	B	B	-	A	B	B	B	B	-	-	-
6	*NAU4045	A	A	A	A	A	A	A	A	A	A	A	A	A	A	A	A	A	A	A	A	A	A	A	A	A	A	A	A	A	A	A	A	A	A	A	A	A	A	A	A	A	A	A	A	A	A	A	A
7	*NAU3177	A	A	A	A	A	A	A	A	A	A	A	A	A	A	A	A	A	B	B	A	A	A	A	A	A	A	A	A	A	A	A	A	A	A	A	A	A	A	A	A	A	A	A	A	A	A	A	A
8	*ICR03724	-	-	B	B	-	-	-	-	-	-	-	-	-	B	-	-	-	-	B	A	B	B	B	-	-	-	-	A	B	A	A	A	-	B	B	B	B	B	A	-	-	-	B	-	-	B	-	-
9	*ICR03725	B	B	A	B	B	-	A	A	B	A	B	-	-	A	A	-	-	A	A	A	B	A	A	-	-	-	A	A	A	A	A	A	-	B	A	B	A	B	B	-	-	B	B	B	B	B	-	-
10	*MUSS422	A	A	A	A	A	A	A	A	A	A	A	A	A	A	A	A	A	A	A	A	A	A	A	A	A	A	A	A	A	A	A	A	A	A	A	A	A	A	A	A	A	A	A	A	A	A	A	A
11	*CGR6695	A	B	A	A	A	A	A	B	A	B	A	B	A	B	B	B	B	A	B	B	A	B	B	A	B	B	B	B	A	A	A	B	B	A	A	B	B	B	A	A	B	B	A	B	A	A	B	B
12	*SWU12490	B	A	B	-	B	B	B	A	B	-	B	B	B	B	A	A	B	-	B	B	A	-	B	-	-	B	B	A	A	A	A	B	-	A	A	B	B	-	A	A	-	-	-	B	A	B	A	A
13	*SWU11013	A	B	A	A	A	A	A	B	A	B	A	-	A	B	B	B	B	A	B	B	A	B	B	A	B	B	B	A	A	A	A	B	B	A	A	B	B	B	A	A	B	B	A	B	A	A	B	A
14	*DPL0217	A	A	B	A	-	-	A	-	A	B	A	B	A	B	B	B	B	A	B	B	A	B	B	A	B	B	-	A	A	A	A	B	B	A	A	B	B	B	A	A	-	A	A	B	A	A	B	A
15	*SWU11889	B	B	A	B	B	B	A	B	A	A	B	-	A	A	A	B	A	A	A	B	B	B	A	A	B	A	B	B	A	B	B	B	-	B	-	B	B	-	B	A	B	B	A	-	-	-	B	B
16	*SWU11887	A	A	B	A	A	A	B	A	B	-	A	B	B	B	B	A	B	B	B	A	A	A	B	B	A	B	A	B	B	A	A	A	A	A	A	A	A	B	A	B	A	A	B	B	B	-	A	A
17	*SWU11976	B	B	B	A	B	B	A	B	A	A	A	B	A	B	B	B	B	A	B	B	B	B	A	A	B	A	B	-	A	A	B	A	B	B	B	A	B	B	B	A	B	B	A	A	A	A	B	B
18	*TMB1268	B	B	A	B	B	B	A	B	-	A	A	-	A	B	B	B	B	A	B	B	B	B	A	A	B	A	B	A	A	A	B	A	B	B	B	A	B	A	B	A	B	B	A	A	A	A	B	-
19	*JESPR304	B	B	A	B	B	B	A	B	A	A	A	B	A	A	B	B	A	A	A	B	B	B	A	A	B	A	B	B	A	B	B	A	B	B	B	A	B	A	B	A	B	B	A	A	A	A	B	B
20	*SWU12840	B	-	A	A	A	B	A	A	B	B	B	B	A	B	B	A	B	A	B	B	A	B	B	A	A	B	B	A	A	A	A	-	-	A	B	A	B	B	B	A	B	B	B	B	A	B	A	A
21	*NAU2742	B	B	A	A	A	B	A	A	B	B	B	B	A	B	B	A	B	A	B	B	A	B	B	A	A	B	B	A	A	A	A	A	A	A	B	A	B	B	B	A	B	B	B	B	A	B	A	A
22	*SWU12841	B	B	A	A	A	B	A	A	B	B	B	B	A	B	B	A	B	A	B	B	A	B	B	A	A	B	B	A	A	A	A	A	A	A	B	A	B	B	B	A	B	B	B	B	A	B	A	A
23	*SWU12838b	B	B	A	A	A	B	A	A	B	B	B	-	A	B	B	A	B	B	B	B	A	B	B	A	A	-	B	A	A	A	A	A	A	A	B	A	B	-	B	A	B	B	B	B	A	B	A	A
24	*SWU18881	B	A	A	B	A	-	B	A	A	B	B	-	B	-	B	-	A	A	A	A	B	A	A	A	B	B	-	B	-	-	-	A	B	B	-	B	A	B	B	B	A	A	B	B	B	A	B	A
25	*NAU2701	A	B	B	A	B	A	A	B	B	A	A	B	A	B	A	B	B	A	B	B	A	B	B	B	A	A	B	A	A	B	A	A	B	A	B	A	A	A	B	B	A	A	B	A	B	B	A	B
26	*SWU18876	A	B	B	A	B	A	A	B	B	A	A	B	A	B	A	B	B	A	B	B	A	-	B	B	A	A	-	A	B	B	A	A	B	A	B	A	A	A	B	B	A	A	B	A	B	B	A	B
27	*BNL1167	A	A	B	-	-	-	B	-	B	-	-	B	B	-	-	-	B	B	A	B	A	-	B	-	B	A	B	B	A	A	A	B	A	A	A	A	A	-	-	B	B	A	A	B	B	A	B	A
28	*BNL530	B	A	A	B	A	A	A	B	B	B	B	B	A	A	A	B	B	B	B	A	A	B	A	A	B	A	B	A	A	B	A	A	A	B	A	A	A	A	A	B	A	B	B	A	A	A	B	-
29	*SWU16781	B	A	A	A	A	B	B	B	B	B	B	B	A	A	B	B	A	A	A	B	B	B	A	A	B	A	B	A	B	B	A	A	A	-	B	A	A	A	A	A	A	B	B	B	B	B	B	B
30	*JESPR295	B	A	A	A	A	B	B	B	-	B	B	B	A	A	B	B	A	A	A	B	B	B	A	A	B	A	B	A	B	B	A	A	A	B	B	A	A	A	A	A	-	B	B	A	B	B	B	-
31	*SWU16782	B	-	-	-	-	-	-	-	B	-	-	-	-	A	-	-	A	A	-	B	B	-	-	A	B	A	B	A	B	B	A	A	A	B	B	A	A	A	A	A	A	-	B	A	B	-	B	B
32	*SWU16783	B	A	A	A	A	B	B	B	B	B	B	B	A	A	B	B	A	A	A	B	B	B	A	A	B	A	B	A	B	B	A	A	A	B	B	A	A	A	A	A	A	B	B	A	B	B	B	B
33	*Gh260	B	B	B	B	B	A	-	-	-	B	-	A	-	-	B	A	-	A	A	A	B	A	B	-	A	-	A	A	A	B	A	B	B	A	B	A	A	A	B	-	-	B	B	A	B	B	-	-
34	*PGML0120	A	A	A	A	B	B	B	-	A	B	B	B	A	A	B	B	B	B	B	B	A	B	A	B	A	A	B	B	B	A	B	A	A	B	A	B	B	A	A	B	A	A	A	B	A	A	B	B
35	*SWU20917	A	A	A	A	B	B	B	B	A	-	B	B	A	A	B	B	B	A	B	B	A	B	A	B	A	A	B	B	B	A	B	A	A	B	A	-	B	-	A	B	A	A	A	B	A	A	B	B
36	*BNL3650	B	B	A	-	-	-	-	-	A	-	A	A	-	A	B	-	B	-	B	A	B	B	A	-	-	-	B	A	B	B	A	A	-	A	A	A	A	A	B	B	B	B	B	A	A	A	B	A
37	*SWU19656	A	A	B	B	B	B	A	A	B	A	B	B	B	B	A	B	-	B	A	-	B	A	B	A	A	A	A	B	B	A	B	B	-	-	B	B	-	B	A	A	A	A	A	-	B	-	A	B
38	*MGHES18	A	A	B	B	B	B	A	A	B	A	B	B	B	B	A	B	A	B	A	B	B	A	B	A	A	A	A	B	B	A	B	B	A	B	B	B	B	B	A	A	A	A	A	B	B	A	A	B
39	*SWU19654	A	A	B	B	B	B	A	A	B	A	B	B	B	B	A	B	A	B	A	B	B	A	B	A	A	A	A	B	B	A	B	B	A	-	B	B	B	B	A	A	A	A	A	B	B	A	A	B
40	*CGR5355	A	A	B	B	B	B	A	A	B	A	B	B	B	B	A	B	A	B	A	B	B	A	B	A	A	A	A	B	B	A	B	B	A	B	B	B	B	B	A	A	A	A	A	B	B	A	A	B
41	*HAU0483	A	A	B	B	B	B	A	A	B	A	B	B	B	B	A	B	A	B	A	B	B	A	B	A	A	A	A	A	B	A	B	B	A	B	B	B	B	B	A	A	A	A	A	B	B	A	A	B
42	*SWU19606	B	A	B	B	B	B	A	A	B	A	B	B	B	B	A	-	A	B	B	B	B	A	B	A	A	-	A	B	B	A	B	B	B	B	B	B	B	B	A	A	A	A	A	B	B	B	A	B
43	*DC40417	B	A	B	B	B	B	-	A	B	A	B	B	B	B	A	B	A	-	B	B	B	A	B	B	A	A	-	B	B	A	B	B	A	B	B	B	B	B	A	-	A	A	A	B	B	B	-	-
44	*CGR5883	B	A	B	B	-	-	-	-	B	A	B	B	-	B	A	-	A	-	B	B	B	-	B	-	A	-	A	B	B	A	B	B	-	B	B	B	B	B	A	A	A	A	A	B	B	A	B	B
45	*DPL0244	B	A	B	B	B	B	A	A	B	A	B	B	B	B	A	B	A	B	B	B	B	A	B	A	A	A	A	B	B	A	B	B	A	B	B	B	B	B	A	A	A	A	A	B	B	A	A	B
46	*HAU2768	-	B	B	B	B	A	-	-	-	B	-	A	-	-	B	A	-	-	A	A	B	A	B	-	A	-	A	A	A	B	A	B	B	A	B	A	A	A	B	-	-	B	B	A	B	B	-	-
47	*TMB2940	B	A	B	B	B	B	A	B	B	A	B	B	B	B	A	B	A	B	B	B	B	A	B	A	A	A	A	B	B	A	B	B	A	B	B	B	A	B	A	A	A	A	A	B	B	A	A	B
48	*HAU0921	B	A	B	B	B	B	A	A	B	A	B	B	B	B	A	B	B	A	B	B	B	A	B	A	A	A	A	B	B	A	B	B	A	B	B	B	B	B	A	A	A	A	A	B	B	A	A	B
49	*CGR5801	B	A	B	B	B	B	A	A	B	A	B	B	B	B	A	B	A	B	B	B	B	A	B	A	A	A	A	B	B	A	B	B	A	-	B	B	B	B	A	A	A	A	A	B	B	A	B	B
50	*SWU19249	B	A	A	A	A	-	A	A	B	B	B	B	A	A	A	A	B	B	B	B	B	A	B	A	A	A	A	A	A	-	B	B	A	-	B	B	B	B	A	A	A	A	B	B	B	A	A	A
51	*DPL0590	B	A	A	A	B	A	A	-	B	B	B	B	A	B	A	A	B	B	B	B	B	A	B	A	B	A	A	A	A	B	B	B	A	A	B	B	B	B	A	B	A	A	B	B	B	A	A	A
52	*PGML2464	B	A	A	A	A	-	-	-	B	B	B	B	A	A	A	A	B	B	B	B	B	A	B	A	B	A	A	A	A	B	B	B	A	-	B	B	B	B	A	B	A	A	B	B	B	A	A	A
53	*CGR5124	B	B	A	A	A	A	B	A	A	B	B	B	B	A	B	A	A	B	B	B	B	B	A	B	A	B	A	A	A	B	B	B	A	A	B	B	B	B	A	A	A	A	B	B	B	A	A	A
54	*HAU1371	A	A	B	A	A	A	B	B	B	A	A	B	A	A	A	B	B	B	B	B	B	B	B	A	B	B	B	A	B	B	A	B	B	B	A	B	A	B	A	A	A	A	A	B	B	B	A	A
55	*CGR6749	B	A	A	A	-	-	A	A	A	B	B	B	A	B	A	A	B	B	B	B	B	A	B	-	B	A	A	A	A	B	B	B	B	B	B	B	A	B	-	A	A	A	B	A	B	A	A	A
56	*SWU19184	-	-	A	A	A	B	A	-	A	-	B	B	A	B	A	A	A	B	B	B	B	A	B	A	B	A	A	A	A	B	B	B	A	A	B	B	A	A	A	B	-	A	B	B	B	-	A	A
57	*NAU3181	-	-	-	-	-	-	-	-	-	-	-	-	-	-	-	-	-	-	-	-	-	-	-	-	-	-	-	-	-	-	-	-	-	-	-	-	-	-	-	-	-	-	-	-	-	-	-	-
58	*MGHES58	A	B	B	A	A	A	B	B	A	A	B	A	A	B	A	B	B	A	A	B	A	B	B	B	B	B	B	A	A	A	B	B	A	B	B	A	B	A	B	A	A	A	A	A	B	A	B	B
59	*CGR6586	B	B	B	A	B	-	A	A	B	-	B	B	A	B	B	B	B	A	B	A	B	B	B	B	A	B	B	B	B	A	B	A	A	A	B	B	B	B	A	B	A	A	A	B	A	B	A	A
60	*NAU845	B	B	B	A	B	A	A	A	B	A	B	B	A	B	B	B	B	A	B	A	B	B	B	B	A	B	B	B	B	A	B	A	A	A	B	B	B	B	A	B	A	A	A	B	A	B	A	A
61	*CGR5372	B	B	B	A	A	A	A	A	B	A	B	B	A	B	B	B	B	A	B	A	B	B	B	B	A	B	B	B	B	A	B	A	A	A	B	B	B	B	A	B	A	A	A	B	A	B	B	A
62	*SWU10205	A	A	A	B	B	B	B	B	A	B	A	-	A	B	A	A	A	-	B	A	B	A	A	A	A	A	A	A	A	B	B	A	B	-	-	A	A	A	-	B	A	B	B	B	A	B	B	B
63	*NAU4064	-	B	A	B	A	A	B	B	A	B	A	-	A	A	B	B	A	A	A	A	A	A	B	B	B	B	B	B	B	B	-	A	B	A	-	B	B	A	B	B	B	B	B	B	B	B	B	B
64	*Gh197	A	B	A	B	B	B	B	A	A	B	A	B	A	B	B	A	B	B	B	A	A	B	B	A	A	B	B	B	A	A	A	B	A	A	B	A	B	B	B	B	A	B	A	B	A	A	B	A
65	*DC20094	A	B	A	B	B	A	A	B	A	B	A	B	A	B	B	A	B	B	B	A	B	B	A	A	A	B	B	B	A	A	A	B	A	A	B	A	B	B	B	B	-	B	A	B	A	A	-	-
66	*Gh499	B	A	B	A	B	B	A	B	-	A	B	A	A	B	B	A	A	B	A	B	B	B	B	B	B	A	B	B	A	B	B	A	B	B	A	B	A	B	A	A	B	A	A	B	A	B	B	A
67	*Gh111	B	A	B	A	B	B	A	B	B	A	B	A	A	B	B	A	A	B	A	B	B	B	B	B	B	A	B	B	A	B	B	B	B	B	A	B	A	B	A	A	B	A	A	B	A	B	B	A
68	*Gh27	B	A	B	A	B	B	A	B	B	A	B	A	A	B	B	A	A	A	A	B	B	B	B	B	B	A	B	B	A	B	B	B	B	B	A	B	A	B	A	A	B	A	A	B	A	B	B	A
69	*CGR6771	A	A	B	B	B	B	A	A	B	A	B	A	B	B	A	B	B	A	B	A	B	B	A	B	A	A	B	A	B	A	A	A	A	B	A	B	B	B	A	A	B	A	B	B	B	A	B	B
70	*CGR5009	A	B	B	B	B	B	A	A	B	A	B	A	B	B	A	B	B	A	B	A	B	B	A	B	A	A	B	A	B	A	B	A	A	B	A	B	B	B	B	A	B	A	B	B	B	B	B	B
71	*SWU15517	A	A	B	B	B	B	A	A	B	A	B	-	B	B	A	B	B	A	B	A	B	B	A	B	A	A	B	A	B	A	-	A	-	B	A	B	B	B	A	A	B	A	B	B	B	A	B	B
72	*SWU15511	A	A	B	B	B	B	A	A	B	A	B	A	B	B	A	B	B	A	B	A	B	B	A	B	A	A	B	A	B	A	B	A	A	B	A	B	B	B	A	A	B	A	B	B	-	A	B	B
73	*SWU15413	A	A	B	B	B	B	-	A	-	B	B	B	A	B	-	B	A	A	B	B	A	B	A	A	A	B	B	A	B	A	B	B	A	B	B	B	-	B	A	A	B	A	B	A	B	A	B	A
74	*BNL1317	A	A	B	B	B	B	A	A	-	B	B	B	A	B	A	B	A	A	B	B	A	B	A	A	A	B	B	A	B	A	B	B	A	B	B	B	B	B	A	A	B	A	B	A	B	A	B	-
75	*Gh247	B	B	A	A	A	A	B	B	-	A	A	A	B	A	B	A	B	B	A	A	B	A	B	B	B	A	A	B	A	B	A	A	B	A	A	A	A	A	A	A	A	A	A	B	A	B	A	-
76	*CGR5867	B	B	B	A	B	-	B	-	B	-	B	B	-	A	B	-	-	-	A	A	B	A	B	-	A	A	A	B	A	B	A	A	A	A	A	A	A	A	B	B	-	A	B	A	A	B	A	A
77	*SWU15407	A	A	B	B	B	B	A	A	B	A	B	B	A	B	A	-	A	A	B	B	A	B	A	A	A	B	B	A	B	A	B	B	A	-	B	B	B	B	A	A	B	A	B	A	B	A	B	A
78	*PGML2830	A	A	B	B	B	A	-	-	A	-	A	A	A	B	A	B	A	B	A	A	B	B	A	B	A	A	A	B	B	A	B	A	B	B	A	B	B	B	B	B	A	A	A	B	B	A	B	A
79	*CGR6876	A	A	B	B	B	B	A	A	B	A	B	B	A	B	A	B	A	A	B	B	A	B	A	A	A	B	B	A	B	A	B	B	A	B	B	B	B	B	A	A	B	A	B	A	B	A	B	A
80	*SWU15157	A	B	B	A	B	-	A	A	B	B	A	B	A	A	B	B	A	A	A	A	A	B	B	B	B	B	B	A	A	B	B	B	B	B	A	A	A	B	B	B	A	A	B	A	B	B	B	A
81	*DPL0707	A	A	A	A	A	A	A	A	A	A	A	A	A	A	A	A	A	A	A	A	A	A	A	A	A	A	A	A	A	A	A	A	A	A	A	A	A	A	A	A	A	A	A	A	A	A	A	A
82	*HAU0635	B	B	B	A	B	B	A	A	B	B	A	B	A	A	B	B	A	B	A	A	B	A	B	B	B	B	A	B	A	A	B	A	B	A	A	B	A	A	A	A	A	A	B	B	B	A	A	A
83	*NAU2139	B	-	A	B	A	B	A	-	A	B	B	A	B	B	B	B	B	A	A	B	A	B	-	A	B	B	A	B	B	B	A	A	A	B	A	A	B	B	A	B	B	B	B	B	B	B	B	A
84	*SWU20689	A	A	B	A	B	B	A	B	A	A	A	B	B	A	A	B	B	B	B	A	A	B	A	A	A	A	-	B	A	B	A	A	B	B	A	B	A	A	B	B	A	B	B	B	B	B	B	B
85	*NAU3390	B	B	A	B	B	-	-	A	A	A	A	A	A	A	B	-	B	-	-	-	B	B	B	A	-	A	-	B	B	A	B	-	A	B	B	B	B	B	A	-	A	B	B	-	B	B	A	-
86	*CGR5421	B	A	A	B	A	A	-	-	-	B	-	-	B	B	B	B	-	B	A	A	A	B	A	-	A	-	B	B	B	B	A	B	-	A	B	B	B	-	B	-	A	A	B	B	A	A	-	-
87	*DC40250	A	A	B	B	A	B	B	A	B	A	A	B	A	B	B	A	B	B	B	B	A	B	B	B	B	A	B	B	B	B	A	B	B	A	A	A	A	A	B	B	A	B	B	B	A	B	B	A
88	*COT107	A	B	B	A	A	B	B	B	A	B	A	B	A	B	A	B	B	A	B	A	B	B	B	A	B	B	B	A	B	B	B	B	A	A	B	A	A	A	B	B	B	A	A	A	A	A	B	A
89	*Gh631	A	B	B	A	A	B	B	B	A	B	A	B	B	A	A	B	B	A	B	A	B	B	B	A	A	B	B	A	B	A	B	B	A	A	B	A	A	A	A	B	B	B	A	A	A	A	B	A
90	*CGR5331	A	B	B	A	B	B	B	A	B	A	B	A	A	B	B	B	A	B	B	A	B	A	A	A	B	B	A	A	B	B	B	A	A	A	A	B	B	B	A	A	A	B	B	B	B	A	A	A
91	*CGR5554	B	A	A	B	A	-	-	B	A	B	A	B	B	A	A	A	A	-	A	-	-	-	B	B	A	A	-	-	B	B	A	B	B	B	B	A	A	-	B	-	B	A	A	-	-	-	A	A
92	*SHIN1462	A	B	B	A	B	B	B	A	B	A	B	A	A	B	B	B	A	B	B	A	B	A	A	A	B	B	A	A	B	B	B	A	A	A	A	B	B	A	A	A	A	B	B	B	B	A	A	A
93	*SWU13032	A	B	A	A	-	A	A	B	B	A	B	B	-	B	A	B	B	A	B	-	-	A	B	A	B	B	A	B	-	A	A	A	A	A	A	A	-	B	A	A	B	B	A	B	A	A	A	A
94	*CER0165	-	-	-	-	-	-	-	-	-	-	-	-	-	-	-	-	-	-	-	-	-	-	-	-	-	-	-	-	-	-	-	-	-	-	-	-	-	-	-	-	-	-	-	-	-	-	-	-
95	*NAU2893	A	A	B	A	B	A	A	B	B	A	B	B	A	B	A	A	A	B	A	B	B	B	A	A	A	B	B	B	A	A	B	A	A	B	A	B	B	A	B	A	B	A	A	A	B	B	A	A
96	*TMB0071	A	B	B	A	B	A	A	A	A	B	B	B	B	B	A	A	B	B	B	A	A	A	A	B	A	A	A	A	A	B	A	B	B	A	B	A	B	A	A	A	B	B	B	A	B	A	B	B
97	*BNL3661	B	B	A	A	A	B	A	B	B	A	B	A	A	A	B	B	A	A	A	A	B	B	B	A	B	B	B	B	B	B	B	A	A	A	A	B	A	B	B	B	B	A	A	B	A	B	A	A
98	*PGML2498	B	B	B	B	A	A	A	A	B	A	B	B	B	A	B	A	A	A	A	B	B	A	B	A	B	A	A	A	A	B	A	A	B	A	A	B	B	A	A	A	B	A	B	A	A	B	A	B
99	*CGR6784	B	B	B	B	A	A	A	A	B	A	B	B	B	A	B	A	A	A	A	B	B	A	B	A	B	A	A	A	A	B	A	A	B	A	A	B	A	A	A	A	B	A	B	A	A	B	A	B
100	*CGR6683	A	A	A	-	-	-	-	-	A	A	A	-	-	-	-	-	A	A	A	-	-	-	-	-	A	A	A	A	-	-	A	A	A	A	A	A	A	-	A	A	A	A	A	A	A	A	A	A
101	*NAU3308	A	A	A	A	A	A	B	A	A	A	A	A	A	A	A	A	A	A	A	A	A	A	A	A	A	A	A	A	A	A	A	A	A	A	A	A	A	A	A	A	A	A	A	A	A	A	A	A
102	*Gh120	B	B	B	B	B	A	A	A	A	A	B	A	A	A	B	A	A	A	A	B	B	A	B	A	B	A	A	A	A	B	A	A	B	A	A	B	B	B	A	A	A	A	B	B	B	B	A	A
103	*Gh529	A	A	A	A	A	A	A	A	-	-	B	-	-	A	A	A	B	B	B	A	A	A	B	B	B	B	-	A	A	A	A	A	A	A	B	A	B	A	B	B	A	A	B	B	B	B	-	-
104	*NAU3820	B	B	B	B	B	A	A	B	A	A	A	A	B	B	B	A	A	A	A	B	B	B	A	B	A	B	B	B	B	B	B	B	B	B	A	B	A	A	A	B	B	-	A	A	A	A	A	B
105	*DPL0502	B	B	A	A	B	A	B	-	A	A	A	A	B	A	A	B	B	A	B	A	A	A	B	A	B	B	A	A	B	A	A	A	A	B	B	A	B	B	A	A	A	B	B	A	B	A	A	B
106	*CIR228	B	B	A	A	B	-	B	A	A	A	A	A	B	A	B	B	B	A	B	A	A	A	B	A	B	B	A	A	B	A	A	A	A	B	B	A	B	A	A	A	A	B	B	A	B	A	A	B
107	*CIR307	A	A	B	A	B	-	A	A	B	A	B	A	A	A	A	A	A	B	A	A	B	A	B	A	B	A	A	B	A	A	A	B	B	B	B	B	B	A	A	B	B	A	B	B	A	B	B	B
108	*NAU3736	B	A	A	A	A	-	A	B	B	A	A	B	A	B	B	B	B	A	B	B	A	B	A	B	A	B	B	A	B	B	B	B	A	A	A	A	A	B	A	A	A	B	A	A	A	B	A	A
109	*SWU11691	B	A	-	A	A	B	B	A	B	A	A	A	A	A	B	-	A	A	B	B	B	B	A	B	A	B	B	A	B	B	B	B	A	-	A	A	A	B	A	A	B	B	B	B	A	B	B	A
110	*JESPR297	A	A	A	B	-	B	A	-	A	B	A	A	A	A	A	A	B	A	B	A	B	B	A	B	A	A	B	B	B	A	B	A	B	A	A	A	B	B	A	A	B	B	B	B	A	B	B	B
111	*SWU13514	A	A	A	B	B	B	A	A	A	B	A	A	A	B	A	A	B	A	B	A	B	B	A	B	A	A	B	B	B	A	B	A	B	A	A	A	B	B	A	A	B	B	B	B	A	B	B	B
112	*ICR00647	A	A	A	B	B	B	A	A	A	B	A	A	A	A	A	A	B	-	B	-	B	B	A	B	A	A	-	-	B	A	B	A	-	A	A	A	B	-	-	-	B	B	B	-	A	B	-	-
113	*SWU20341	-	A	A	B	B	B	A	A	A	B	A	A	A	B	A	A	B	A	B	A	B	B	A	B	A	A	B	B	B	A	B	A	B	A	A	A	B	A	A	A	B	B	B	B	A	B	B	B
114	*DPL0897	A	A	A	B	B	B	-	A	B	-	A	-	-	B	A	-	B	A	B	A	B	B	A	-	A	-	B	B	B	A	B	A	B	A	A	A	B	A	A	A	B	B	B	B	A	B	B	B
115	*SWU10266	-	B	A	B	A	A	A	-	A	A	B	A	A	B	A	-	-	B	B	A	B	A	B	B	A	A	A	A	A	A	B	A	A	A	A	B	B	A	B	A	B	-	B	-	A	-	-	B
116	*C2_0011B	A	B	A	B	A	A	A	A	-	A	B	A	A	B	A	A	B	B	B	B	B	A	B	B	A	A	A	A	A	A	B	A	B	A	B	B	B	A	B	B	B	A	B	B	B	B	B	A
117	*HAU1129	B	A	B	B	B	B	B	A	B	A	B	A	A	B	A	A	B	B	B	A	B	A	B	B	A	B	A	A	A	A	A	A	A	B	B	B	B	A	B	B	B	A	B	B	A	B	A	B
118	*SWU12838a	A	A	A	A	B	A	A	B	A	B	B	-	A	A	A	B	B	B	B	B	A	A	A	B	A	-	A	A	B	B	B	B	B	B	B	B	A	B	A	A	B	B	A	A	A	B	A	A
119	*HAU1413	B	B	A	A	A	B	A	A	B	B	B	B	A	B	B	A	B	A	B	B	A	B	B	A	A	B	B	A	A	A	A	A	A	A	B	A	B	A	B	A	B	B	B	B	A	B	A	A
120	*SWU12818	B	B	B	B	A	B	B	A	B	B	A	B	-	B	B	A	A	A	A	A	A	B	B	-	B	-	B	A	A	A	A	A	-	-	A	A	B	B	B	B	B	A	B	B	B	A	B	B
121	*CGR5576	-	-	-	-	-	-	-	-	-	-	-	-	-	-	-	-	-	-	-	-	-	-	-	-	-	-	-	-	-	-	-	-	-	-	-	-	-	-	-	-	-	-	-	-	-	-	-	-
122	*Gh501	A	A	A	A	A	A	A	A	-	A	B	A	A	A	A	A	A	A	A	A	A	A	A	A	A	A	A	A	A	A	A	A	A	A	A	A	A	A	A	A	A	A	A	A	A	A	-	-
123	*ICR02849	A	B	B	A	B	B	A	B	B	A	B	A	A	B	B	A	A	A	A	B	A	A	B	B	B	B	B	B	A	A	A	A	A	A	A	B	A	A	B	B	B	B	B	A	A	A	B	B
124	*Gh616	A	A	A	A	A	A	A	A	A	A	A	A	A	A	A	A	A	A	A	A	A	A	A	A	A	A	A	A	A	A	A	A	A	A	A	A	A	A	A	A	A	A	A	A	A	A	A	A
125	*NAU797	A	A	A	A	A	A	A	A	A	A	A	A	A	A	A	A	A	A	A	A	A	A	A	A	A	A	A	A	A	A	A	A	A	A	A	A	A	A	A	A	A	A	A	A	A	A	A	A
126	*HAU0878	A	A	A	A	A	A	A	A	A	A	A	A	A	A	A	A	A	A	A	A	A	A	A	A	A	A	A	A	A	A	A	A	A	A	A	A	A	A	A	A	A	A	A	A	A	A	A	A
127	*NAU2894	-	-	-	-	-	-	-	-	-	-	-	-	-	-	-	-	-	-	-	-	-	-	-	-	-	-	-	-	-	-	-	-	-	-	-	-	-	-	-	-	-	-	-	-	-	-	-	-
128	*HAU3069	A	A	B	A	B	A	A	B	B	A	B	A	A	B	A	A	A	B	A	B	B	B	A	A	A	B	B	B	A	A	B	A	A	B	A	B	B	A	A	A	B	A	A	A	B	B	A	A
129	*PGML4342	-	A	-	B	A	B	A	B	A	A	B	B	B	B	A	A	B	B	B	B	B	B	A	A	A	A	B	B	A	A	B	A	A	B	A	A	B	A	A	A	B	A	A	A	B	A	A	A
130	*SWU17882	A	A	B	B	A	B	-	B	B	A	B	-	B	B	B	A	B	B	A	B	A	B	A	A	A	B	B	B	A	A	A	B	A	A	B	B	A	A	B	A	B	A	A	B	A	A	A	A
131	*SWU17897	A	A	B	B	A	B	B	B	B	A	B	A	A	-	B	B	B	-	A	B	A	B	A	A	A	B	B	B	A	A	A	B	A	A	A	B	A	A	B	A	B	A	A	A	A	A	A	A
132	*TMB0107	A	B	B	B	A	B	B	B	B	A	B	A	A	B	B	B	B	B	A	A	A	B	A	A	A	B	B	B	A	A	A	B	A	A	A	B	A	A	B	B	B	A	A	B	A	A	A	A
133	*SWU20700	B	B	A	-	B	B	A	A	A	A	B	B	B	A	B	-	B	A	A	B	A	B	A	A	-	B	B	B	B	A	B	B	B	A	A	A	A	B	A	-	A	A	B	A	B	A	A	A
134	*CGR5548	B	B	A	A	B	B	B	A	A	A	B	-	-	A	B	-	-	A	A	B	A	B	A	-	-	-	-	B	B	A	B	B	-	A	A	A	A	B	A	-	-	A	B	A	B	A	A	-
135	*CGR6154	B	A	B	A	-	-	A	-	A	A	B	B	-	B	B	-	A	-	A	B	A	A	A	-	A	-	A	B	B	A	B	B	-	B	A	A	A	B	A	A	A	B	B	B	A	A	B	B
136	*SWU20246	A	A	B	A	A	A	B	A	A	B	A	B	B	B	B	A	B	A	B	B	A	A	B	B	B	A	A	A	A	A	B	A	A	B	A	A	A	B	A	A	A	B	B	B	A	B	A	A
137	*CER0167	B	B	A	A	B	B	A	B	A	A	B	B	B	A	B	A	B	A	A	B	A	B	A	A	A	B	B	B	B	A	B	B	B	A	A	A	A	B	A	A	A	A	B	A	B	A	A	A
138	*SWU20035	A	B	B	B	-	-	A	A	A	-	A	B	A	B	A	A	B	A	B	B	A	A	A	B	B	A	A	A	B	A	B	A	A	A	A	B	B	A	A	A	A	A	B	B	B	B	B	B
139	*HAU1378	B	B	B	A	B	A	A	A	A	B	A	B	B	B	A	B	B	B	B	A	B	A	A	A	B	B	A	B	B	A	A	A	A	A	B	B	A	A	B	A	A	B	B	A	B	B	B	B
140	*BNL1552	A	B	B	B	A	A	-	-	-	-	-	-	-	A	B	-	-	-	A	A	A	B	A	A	-	-	-	A	B	B	B	A	-	A	B	B	A	B	B	B	-	A	B	A	A	A	A	-
141	*Gh451	A	A	B	A	A	A	B	A	A	B	A	B	B	B	B	A	B	A	B	B	A	A	B	B	B	A	A	A	A	A	B	A	A	B	A	A	A	B	A	A	A	B	B	B	A	B	A	A
142	*SWU16489	B	A	A	B	A	A	A	B	B	A	A	-	A	A	B	A	B	A	B	A	B	B	A	A	B	A	B	A	B	B	B	A	A	A	B	A	A	B	B	B	B	B	A	A	A	A	B	A
143	*JESPR154	A	A	B	B	B	-	-	-	B	-	B	-	-	A	B	-	-	-	B	A	B	B	B	-	A	-	B	B	B	B	B	A	-	B	A	B	B	B	A	B	B	B	B	B	A	A	-	-
144	*BNL3171	B	A	A	-	-	-	-	-	A	A	A	B	-	-	A	-	A	-	A	B	-	-	B	-	-	-	A	B	-	-	B	B	-	A	B	A	-	-	A	B	A	A	A	A	B	B	A	A
145	*HAU0423	A	B	B	A	A	A	A	B	-	-	B	-	-	A	B	-	B	A	B	A	A	B	A	B	B	B	B	A	B	B	A	A	A	B	A	B	B	B	B	B	B	B	B	B	A	A	-	-
146	*DPL0777	A	A	B	A	A	A	B	B	B	B	B	A	B	A	B	B	B	A	B	B	A	B	A	B	A	B	B	A	B	B	A	A	A	A	B	B	B	B	B	A	B	B	B	B	A	A	B	-
147	*DPL0131	A	A	B	A	A	A	B	B	B	B	B	B	B	A	B	-	B	A	B	B	A	B	A	A	A	-	B	B	B	B	A	B	-	A	B	B	B	B	B	B	B	B	B	B	A	A	-	-
148	*NAU2026	A	A	A	A	A	A	A	A	A	A	B	A	B	A	A	B	A	A	A	A	A	B	A	A	B	A	B	A	B	A	A	A	A	B	B	A	A	B	A	A	A	A	A	B	B	A	B	B
149	*BNL4030	-	-	-	-	-	-	-	-	-	-	-	-	-	-	-	-	-	-	-	-	-	-	-	-	-	-	-	-	-	-	A	A	A	B	B	A	A	B	B	A	A	A	A	B	B	B	A	A
150	*Gh327	B	A	-	A	-	B	-	B	-	-	B	-	-	A	-	-	-	B	A	A	A	A	A	B	B	-	A	A	A	A	A	A	A	A	A	A	A	A	A	-	B	A	A	A	A	A	-	-
151	*Gh454	A	A	A	B	A	-	A	B	A	B	B	B	A	A	A	B	A	B	B	A	A	A	A	A	B	A	A	A	B	B	A	A	B	A	A	A	A	A	A	B	B	B	A	A	A	A	B	B
152	*Gh273	A	A	A	A	A	-	-	A	A	-	A	-	A	A	A	A	A	-	A	-	A	A	A	A	A	A	-	-	A	A	A	A	-	-	A	A	A	A	A	-	A	A	-	-	A	A	-	-
153	*NAU3112	B	A	A	B	B	A	A	A	B	B	A	A	B	A	A	B	A	A	A	B	B	A	B	A	B	A	A	A	A	A	B	B	A	B	B	B	B	B	A	A	A	A	A	A	B	A	B	B
154	*SWU19434	B	A	A	B	A	B	A	A	A	B	A	A	B	B	A	B	A	A	B	B	B	A	B	A	B	A	A	A	B	B	A	A	B	A	A	B	B	A	B	A	A	B	A	B	B	A	A	A
155	*SWU19416	B	-	A	B	A	B	A	A	A	B	A	A	B	B	A	B	A	A	B	B	B	A	B	A	B	A	A	A	B	B	A	-	B	-	A	B	B	-	B	A	A	B	A	B	B	A	A	A
156	*SWU19431	B	A	A	B	A	B	A	A	A	B	A	A	B	B	A	B	A	A	B	B	B	A	B	A	B	A	A	A	B	B	A	A	B	A	A	B	B	-	B	A	A	B	A	B	A	B	A	A
157	*SWU19413	B	A	A	B	A	B	A	A	A	B	A	A	B	B	A	B	A	A	B	B	B	A	B	A	B	A	A	A	B	B	A	B	B	A	A	B	B	A	B	A	A	B	A	B	B	A	A	A
158	*SWU19411	B	A	A	B	A	B	A	A	A	B	A	A	B	B	A	-	A	A	B	B	B	A	B	A	B	A	A	A	B	B	A	A	B	A	A	B	B	A	B	A	A	B	A	B	B	A	A	A
159	*SWU19412	B	A	A	B	A	B	A	A	A	B	A	A	B	B	A	B	A	A	-	B	B	A	B	A	B	A	A	A	B	B	A	A	B	-	A	B	B	A	B	A	A	B	A	B	B	A	A	A
160	*MGHES31	B	B	B	A	A	B	-	B	-	-	A	-	-	A	B	B	B	A	B	B	-	B	B	-	A	-	B	A	A	B	B	A	-	A	B	B	A	A	A	-	-	A	A	A	A	A	-	-
161	*HAU1571	A	B	B	A	A	B	A	B	A	A	A	B	A	B	B	B	B	A	B	B	B	B	B	B	A	B	B	A	A	B	B	B	B	A	B	B	A	B	B	B	B	A	A	A	A	A	A	B
162	*DC30107	A	A	B	A	A	A	B	B	B	A	-	B	A	A	A	B	B	B	B	B	B	B	B	A	B	B	B	A	B	B	A	B	B	B	A	B	A	B	A	A	A	A	A	B	B	B	A	A
163	*NAU2715	B	A	A	A	A	B	A	A	A	B	B	B	A	B	A	A	B	B	B	B	B	-	B	A	B	A	A	A	A	B	B	B	A	A	B	B	A	B	A	-	A	A	B	B	B	A	A	A
164	*PGML2562	A	A	B	A	B	B	B	-	B	A	A	B	A	A	A	B	B	B	B	B	-	-	B	A	B	B	B	A	B	B	A	B	B	A	A	B	A	B	A	A	A	A	A	B	B	B	A	A
165	*DPL0070	A	A	B	A	-	A	B	B	B	A	A	B	A	A	A	B	B	B	B	B	B	B	B	A	B	B	B	A	B	B	A	B	B	B	A	B	A	B	A	A	A	A	A	B	B	B	A	A
166	*Gh64	A	A	B	A	A	B	B	A	B	A	B	B	B	A	B	B	B	A	B	B	B	B	B	A	A	B	B	A	A	B	B	-	-	B	A	B	A	B	B	A	-	B	A	A	B	B	-	-
167	*DPL0003	A	A	A	A	A	A	A	A	A	A	A	A	A	A	A	A	A	A	A	A	A	A	A	A	A	A	A	A	A	A	A	A	A	A	A	A	A	A	A	A	A	A	A	A	A	A	A	A
168	*ICR11957	A	A	A	A	A	A	A	A	A	A	A	A	A	A	A	A	A	A	A	A	A	-	A	A	A	A	A	A	A	A	A	A	A	A	A	A	A	-	A	A	A	A	A	A	A	A	A	A
169	*CGR6356	A	A	A	A	A	A	A	A	A	A	A	A	A	A	A	A	A	A	A	A	A	A	A	A	A	A	A	A	A	A	A	A	A	A	A	A	A	A	A	A	A	A	A	A	A	A	A	A
170	*SWU11632	B	B	A	B	A	B	B	B	B	B	B	B	B	A	B	B	-	B	B	A	B	B	B	B	A	B	B	B	B	A	A	B	B	B	A	B	B	B	B	B	A	A	B	B	B	B	B	A
171	*CGR6857	A	A	A	A	A	A	A	A	A	A	A	A	A	A	A	A	A	A	A	A	A	A	A	A	A	A	A	A	A	A	A	A	A	A	A	A	A	A	A	A	A	A	A	A	A	A	A	A
172	*DC20046	A	A	A	A	A	A	A	A	A	A	A	A	A	A	A	A	A	A	A	A	A	A	A	A	A	A	A	A	A	A	A	A	A	A	A	A	A	A	A	A	A	A	A	A	A	A	A	A
173	*HAU3071	-	-	-	B	B	A	A	A	A	B	B	B	B	A	A	A	B	B	B	A	A	B	A	B	A	A	B	B	A	A	A	B	A	A	B	A	A	A	B	B	A	A	A	A	A	A	B	A
174	*BNL3261	A	A	A	B	A	B	A	B	-	A	A	B	B	A	A	B	A	A	-	A	B	B	B	B	A	A	B	B	A	B	B	A	A	B	B	A	A	A	A	A	-	A	B	A	B	A	-	-
175	*CGR5111	A	B	A	B	A	B	A	B	A	B	A	B	B	A	A	B	A	A	A	A	B	B	B	B	A	B	B	B	A	B	B	B	A	B	B	A	A	A	A	A	A	A	B	A	B	A	B	A
176	*C2_0115	A	B	A	B	A	B	B	-	A	B	A	B	B	A	A	B	A	A	A	-	B	B	B	B	A	B	-	B	B	-	B	B	A	B	B	A	A	A	A	A	A	A	-	-	B	A	B	A
177	*ICR03107	-	-	-	-	-	-	-	-	-	-	-	-	-	-	-	-	B	-	B	-	B	-	A	-	A	B	B	B	A	A	B	B	A	B	B	B	A	A	A	A	B	A	B	A	B	A	B	-
178	*CER0168	A	A	A	A	A	A	A	A	A	A	A	A	A	A	A	A	A	A	A	A	A	A	A	A	A	A	A	A	A	B	A	A	A	A	A	A	A	A	B	A	A	A	A	A	A	B	B	B
179	*SWU21718	A	B	B	A	B	-	B	B	A	-	B	B	B	B	B	B	A	A	A	A	B	B	A	A	A	B	B	A	A	B	A	A	A	B	-	A	B	-	-	B	B	B	-	A	B	-	B	B
180	*TMB1638	-	-	A	B	A	A	B	-	B	A	-	B	A	A	A	A	B	-	A	-	-	-	A	A	A	A	A	B	B	-	A	A	-	A	A	B	-	B	A	A	-	B	A	B	-	-	-	-
181	*CGR6812	B	A	A	B	-	-	-	A	B	B	A	A	A	A	A	A	B	B	B	A	A	A	A	-	B	A	A	B	B	A	B	B	A	B	A	B	B	A	B	A	A	A	A	B	B	A	A	A
182	*DPL0057	B	B	A	A	A	-	-	B	-	-	B	-	-	A	A	-	A	A	A	B	B	B	B	B	A	-	B	B	A	B	B	A	-	B	A	A	A	A	A	-	B	A	B	B	A	A	-	-
183	*CGR6254	B	A	B	B	B	-	-	A	-	-	A	-	-	B	B	-	-	-	B	B	B	B	B	-	-	-	-	A	B	A	A	B	A	A	B	B	B	B	B	-	-	A	-	-	B	B	-	-
184	*SWU16755	A	B	A	A	A	A	B	A	B	A	A	A	A	A	A	A	A	B	B	A	A	B	A	B	A	B	B	A	A	A	A	A	B	A	B	B	B	A	A	B	B	A	B	-	B	B	A	B
185	*SWU16780	-	-	B	-	B	B	B	A	A	A	A	A	A	A	A	A	-	A	B	B	B	B	B	B	-	B	B	A	B	B	B	A	B	A	B	B	B	B	A	A	B	A	B	B	A	A	B	A
186	*SWU16777	A	A	B	A	B	B	B	A	B	A	A	A	A	A	A	A	B	A	B	B	B	B	B	B	A	B	B	A	B	B	B	A	B	A	B	B	B	B	A	A	B	A	B	B	A	A	B	A
187	*NAU2140	A	B	B	A	A	-	-	B	B	B	A	-	A	-	A	-	A	-	A	B	A	-	A	A	A	-	-	-	A	B	A	B	-	A	B	A	A	A	B	-	B	A	A	A	A	B	A	-
188	*BNL0827	B	A	B	B	A	A	A	B	B	A	A	A	A	A	A	A	B	A	B	A	A	B	A	A	A	B	B	B	B	A	B	B	B	A	A	A	B	B	B	A	A	B	A	B	B	A	A	A
189	*BNL2634	A	A	A	A	A	A	A	-	A	A	A	A	A	A	A	A	A	A	A	A	A	A	A	A	A	A	A	A	A	A	A	A	A	A	A	A	A	A	A	A	A	A	A	A	A	A	A	A
190	*BNL2786	A	A	A	B	A	A	A	B	A	B	B	A	A	A	A	B	B	A	A	B	A	A	A	A	B	A	A	A	A	B	A	A	-	B	B	B	B	A	A	B	-	B	A	B	B	B	B	A
191	*BNL3098	-	-	-	-	-	-	-	-	-	-	-	-	-	-	-	-	-	-	-	-	-	-	-	-	-	-	-	-	-	-	-	-	-	-	-	-	-	-	-	-	-	-	-	-	-	-	-	-
192	*BNL3259	A	A	A	A	A	A	A	A	A	A	A	A	A	A	A	A	A	A	A	A	A	A	A	A	A	A	A	A	A	A	A	A	A	A	A	A	A	A	A	A	A	A	A	A	A	A	A	A
193	*BNL3348	B	A	B	B	A	B	B	B	A	B	A	B	B	A	B	A	B	B	B	A	B	B	A	A	B	B	B	A	B	B	B	B	A	A	A	B	B	B	B	B	A	B	B	A	A	A	-	A
194	*BNL3482	A	A	A	A	A	-	-	-	A	A	B	A	A	A	B	A	A	-	-	-	B	A	B	A	B	-	-	A	A	A	-	B	B	A	A	A	A	A	B	B	A	A	A	A	-	-	-	-
195	*BNL3545	B	B	A	B	B	A	A	A	A	B	B	B	B	A	A	A	B	A	B	A	A	B	A	B	A	A	B	B	A	A	A	B	A	B	B	A	A	A	B	B	A	A	B	A	A	A	B	A
196	*BNL5602	A	B	B	B	A	A	A	B	A	B	B	B	A	A	B	B	B	A	B	A	B	B	B	B	A	B	B	B	B	B	A	A	B	B	A	B	B	A	A	B	B	B	B	B	A	A	B	A
197	*C2_0046	B	B	B	A	B	A	B	A	B	A	B	B	A	B	B	B	B	A	B	A	B	A	B	B	A	B	A	B	B	A	B	A	A	B	B	B	B	B	A	B	A	A	A	B	A	B	A	A
198	*CAU0234	A	B	B	B	A	A	A	B	A	B	B	B	A	A	A	B	A	B	A	A	B	B	B	A	B	A	B	A	B	B	A	B	A	B	B	A	B	B	A	B	B	B	A	B	B	A	B	A
199	*CGR5148	B	A	A	B	A	A	A	B	B	A	B	A	A	A	B	B	A	A	B	A	B	A	A	A	B	A	A	B	B	B	B	A	A	B	B	A	A	A	B	B	A	B	A	A	A	A	B	A
200	*CGR5158	B	B	B	B	B	B	B	B	B	B	B	B	B	B	B	B	B	B	B	B	B	B	B	B	B	B	B	B	B	A	A	B	A	A	B	B	B	B	B	B	B	A	A	A	A	A	A	A
201	*CGR5161	A	A	A	A	A	A	A	A	A	A	A	A	A	A	A	A	A	A	A	A	A	A	A	A	A	A	A	A	A	A	A	A	A	A	A	A	A	A	A	A	A	A	A	A	A	A	A	A
202	*CGR5282	B	B	A	B	B	B	A	B	A	B	B	B	A	B	A	B	B	B	B	A	A	A	B	A	B	B	A	B	A	A	A	B	B	B	B	B	B	A	A	A	A	A	A	B	B	A	A	A
203	*CGR5506	A	A	A	A	B	A	A	A	A	B	A	B	A	B	A	A	A	A	A	B	A	A	B	B	A	B	A	B	A	A	A	A	B	B	B	A	A	A	A	B	A	B	A	B	B	B	B	B
204	*CGR5553	A	A	A	A	B	B	B	B	A	B	B	B	A	A	B	B	B	A	B	B	A	B	A	B	A	A	B	B	B	A	B	A	A	B	A	B	B	B	A	B	A	A	A	B	A	A	B	B
205	*CGR5565	A	A	A	A	A	A	A	A	A	A	A	A	A	A	A	A	A	A	A	A	A	A	A	A	A	A	A	A	A	A	A	A	A	A	A	A	A	A	A	A	A	A	A	A	A	A	A	A
206	*CGR5748	B	A	A	B	A	A	A	B	B	A	B	A	A	A	B	B	A	A	B	A	B	A	A	A	B	B	A	B	B	B	B	B	A	B	B	A	A	A	B	B	A	B	A	A	A	A	B	B
207	*CGR5834	A	A	A	A	A	A	A	A	A	A	A	A	A	A	A	A	A	A	A	A	A	A	A	A	A	A	A	A	A	A	A	A	A	A	A	A	A	A	A	A	A	A	A	A	A	A	B	A
208	*CGR5925	B	A	B	A	A	B	B	B	A	B	A	A	A	B	A	A	A	A	A	B	A	A	B	B	A	B	A	B	A	A	A	A	B	A	B	A	A	A	A	B	A	A	A	B	B	B	B	B
209	*CGR6079	A	-	A	B	A	B	A	B	A	A	B	B	B	A	A	B	B	B	B	A	B	B	A	A	B	B	B	A	B	B	A	B	B	-	A	A	B	B	A	B	B	B	A	A	B	A	B	B
210	*CGR6378	A	A	A	A	A	A	A	A	A	A	A	A	A	A	A	A	A	A	A	A	A	A	A	A	A	A	A	A	A	A	A	A	A	A	A	A	A	A	A	A	A	A	A	A	A	A	A	A
211	*CGR6410	A	B	A	A	B	A	A	B	A	A	B	A	B	A	A	B	A	A	A	A	A	B	A	A	B	A	B	A	B	A	A	A	A	B	B	A	A	B	B	A	A	A	A	B	B	A	B	B
212	*CGR6477	-	B	B	A	B	-	B	B	-	B	A	-	-	A	B	-	B	A	B	B	B	B	B	-	-	-	B	A	A	B	B	B	-	B	B	B	A	B	A	-	B	B	A	A	B	B	-	A
213	*CGR6521	B	B	-	A	B	A	A	A	B	B	-	A	B	A	B	A	B	B	B	A	B	B	A	A	B	B	-	A	B	B	B	A	B	B	B	A	A	B	B	B	B	B	A	A	A	A	B	B
214	*CGR6772	A	B	B	A	B	A	B	B	-	B	A	A	A	A	A	A	B	A	B	B	A	B	A	B	A	B	B	B	B	B	B	B	A	A	A	B	A	A	B	B	B	A	B	B	A	A	B	B
215	*CGR6847	A	B	A	B	A	A	B	B	A	B	A	B	B	A	A	B	B	A	B	A	B	A	A	A	A	B	A	B	A	A	B	B	A	B	B	B	A	A	B	A	B	A	B	A	A	A	B	A
216	*CIR216	A	A	A	A	A	A	A	A	A	A	A	A	A	A	A	A	A	A	A	A	A	A	A	A	A	A	A	A	A	A	A	A	A	A	A	A	A	A	A	A	A	A	A	A	A	A	A	A
217	*CIR291	B	A	B	B	B	B	A	B	B	B	B	B	B	B	A	B	A	B	B	B	B	A	B	A	A	A	A	B	B	A	B	B	A	B	B	B	B	B	A	A	A	A	A	B	B	A	A	B
218	*DC30015	A	A	B	B	B	B	A	A	A	B	B	A	A	B	A	B	A	A	B	B	A	B	A	B	A	A	B	A	B	A	B	B	A	B	A	B	B	A	A	A	B	A	B	B	A	A	B	B
219	*DC40130	A	A	B	B	A	B	B	B	B	A	B	A	A	B	B	B	B	B	A	-	A	B	A	A	A	B	B	B	A	A	A	B	A	A	B	B	A	A	B	A	B	A	A	B	A	A	A	A
220	*DC40286	B	B	B	B	B	B	B	B	B	B	B	B	B	B	B	B	B	B	B	B	B	B	B	B	B	B	B	B	B	B	B	B	B	B	B	B	B	B	B	B	B	B	B	B	B	B	B	B
221	*DPL0041	A	-	A	A	-	-	A	B	A	B	A	B	A	B	B	B	B	-	B	B	A	B	B	A	B	B	B	A	A	A	A	B	B	A	A	B	B	B	A	A	B	B	A	B	B	B	B	A
222	*DPL0171	B	A	A	A	B	B	B	B	B	A	B	A	A	B	B	A	A	B	A	B	B	B	B	B	B	A	B	B	A	A	A	B	A	B	B	B	A	B	A	A	A	B	A	B	A	B	B	A
223	*DPL0200	B	A	B	B	B	-	-	A	A	A	-	-	-	A	A	-	A	-	-	-	-	-	A	A	A	A	-	B	B	B	B	-	-	B	B	A	A	A	B	-	A	B	B	A	B	B	-	-
224	*DPL0270	A	B	A	B	A	A	A	A	B	B	B	A	A	A	A	A	A	A	A	A	B	B	B	A	A	B	B	B	A	A	B	A	B	A	A	B	A	A	A	B	A	B	A	A	B	B	A	A
225	*DPL0377	B	A	A	B	A	B	A	A	-	-	A	A	A	A	A	A	A	A	B	B	B	A	B	-	B	A	A	B	B	-	A	A	A	A	A	B	B	-	B	-	A	B	B	-	B	A	-	-
226	*DPL0400	B	A	B	B	A	B	B	B	A	B	A	A	B	A	A	A	B	A	B	B	B	A	A	A	A	B	A	B	B	B	B	B	A	A	B	A	B	A	B	B	B	B	A	A	B	A	B	A
227	*DPL0573	A	B	B	A	B	A	A	B	B	A	A	A	A	B	A	B	B	A	B	B	A	A	B	B	A	A	A	A	B	B	A	A	B	A	B	A	A	A	B	B	A	A	B	A	B	B	A	B
228	*DPL0847	B	A	A	A	A	B	-	B	A	B	B	-	B	B	A	-	-	-	B	B	B	A	B	-	-	-	A	A	A	B	B	A	A	A	B	B	A	A	A	-	-	A	B	B	B	A	-	-
229	*DPL0919	B	A	A	B	A	B	B	B	-	-	B	-	-	A	B	-	B	B	A	B	B	B	B	-	B	-	B	B	B	A	B	A	-	A	B	A	A	A	B	B	B	B	B	A	A	B	-	-
230	*Gh132	B	A	A	B	A	A	A	B	B	A	A	B	A	A	B	A	B	A	B	A	B	B	A	A	B	A	B	A	B	B	B	A	B	A	B	A	A	B	B	B	B	B	A	A	A	A	B	A
231	*Gh187	A	B	B	B	A	B	A	A	B	A	A	B	A	A	A	A	B	A	B	B	A	A	A	B	B	A	A	A	B	A	A	A	A	A	A	B	B	A	A	A	A	A	B	B	B	B	B	B
232	*Gh222	B	B	B	B	B	B	B	B	B	B	B	B	B	B	B	B	B	B	B	B	B	B	B	B	B	B	B	B	B	B	B	B	B	B	B	B	B	B	B	B	B	B	B	B	B	B	B	B
233	*Gh243	A	B	B	A	B	B	B	B	A	B	A	B	A	B	A	B	B	A	B	A	B	B	B	A	B	B	B	A	B	A	B	B	A	A	B	A	A	A	B	B	B	B	A	B	A	A	B	A
234	*Gh450	B	A	A	B	A	A	A	B	B	A	A	A	A	A	B	A	B	A	B	A	B	B	A	A	B	A	-	A	B	B	B	A	B	-	B	A	-	B	B	B	B	B	A	A	A	A	B	A
235	*Gh54	A	A	A	B	A	-	A	B	A	B	B	B	A	A	A	B	A	B	B	A	-	-	A	A	B	A	A	A	B	B	A	A	B	A	A	A	A	A	A	B	B	B	A	A	A	A	B	B
236	*Gh568	A	A	A	B	A	B	A	B	B	A	A	B	B	A	A	B	A	A	A	A	B	B	B	B	A	A	B	B	A	B	B	A	A	B	B	B	A	A	A	A	A	A	B	A	B	A	B	A
237	*Gh584	B	A	B	A	B	B	A	B	B	A	B	A	A	B	B	A	A	B	A	B	B	B	B	B	B	A	B	B	A	B	B	B	B	B	A	B	A	B	A	A	B	A	A	B	A	B	B	A
238	*Gh86	-	A	A	A	A	B	A	A	B	B	A	A	A	A	A	A	A	A	A	A	A	A	A	B	A	A	A	A	A	A	A	A	A	-	A	A	A	A	A	A	A	A	A	A	A	A	A	A
239	*HAU0016	A	B	B	B	A	A	A	B	B	A	A	A	A	A	B	B	B	A	A	A	A	A	B	B	B	B	B	B	B	B	B	A	A	A	B	A	A	A	A	A	A	A	A	A	B	A	-	B
240	*HAU0244	A	A	A	A	A	B	B	-	-	B	A	-	B	A	A	A	B	B	A	-	A	A	-	B	B	B	B	A	A	A	A	A	B	A	A	A	A	-	A	-	-	-	A	A	A	A	-	-
241	*HAU0355	A	B	B	A	B	-	-	-	A	B	A	A	A	A	A	A	B	A	B	B	B	B	B	B	A	B	B	B	B	B	B	A	B	B	B	A	B	B	B	A	B	A	B	B	A	A	B	B
242	*HAU0800	B	A	B	A	A	A	B	B	-	B	A	A	B	B	B	A	B	B	B	A	B	A	A	A	A	A	A	B	A	B	A	B	A	B	A	A	B	B	B	A	-	A	B	A	B	B	-	-
243	*HAU0810	A	B	A	B	B	B	B	A	A	A	A	B	A	B	B	A	B	B	B	A	A	B	B	A	A	B	B	B	A	A	A	B	A	A	B	A	B	B	B	B	A	B	-	B	A	-	B	A
244	*HAU0883	-	-	-	-	-	-	-	-	-	-	-	-	-	-	-	-	-	-	-	-	-	-	B	A	A	B	B	-	-	-	A	A	B	B	B	A	B	B	B	A	-	B	B	A	B	A	A	B
245	*HAU1000	A	B	B	A	B	A	A	A	A	B	B	B	B	B	A	A	B	B	B	A	A	A	A	B	A	A	A	A	A	B	A	B	B	A	B	A	B	A	A	A	B	B	B	A	B	A	B	B
246	*HAU1177	A	B	B	B	A	B	B	B	B	A	B	A	B	A	A	B	B	B	A	A	A	B	A	B	B	A	A	A	B	B	B	-	B	B	A	B	A	A	B	A	B	A	A	B	B	B	B	B
247	*HAU1224	A	A	B	B	A	A	A	A	B	B	B	A	B	A	B	A	A	B	A	B	A	A	-	B	B	B	B	A	B	B	B	A	A	A	A	B	A	A	A	A	B	A	B	A	A	A	A	A
248	*HAU1314	B	B	B	B	A	-	-	-	A	-	A	-	-	A	A	-	-	-	B	B	A	A	B	-	-	-	B	B	A	A	B	A	A	B	A	A	A	B	A	-	-	B	B	B	A	B	-	-
249	*HAU1355	B	A	A	B	A	A	A	A	A	B	A	A	B	A	A	B	A	B	A	B	B	A	B	A	B	A	A	A	A	A	B	B	A	B	B	B	B	A	B	A	A	A	A	A	B	A	B	B
250	*HAU1367	A	A	B	B	B	-	-	B	A	B	B	A	A	A	B	-	B	-	-	-	A	-	A	A	A	A	-	-	A	B	-	-	B	B	A	B	B	A	B	-	A	B	A	A	A	A	B	-
251	*HAU1758	A	A	A	A	A	A	B	B	B	B	B	B	B	A	A	B	B	B	A	A	A	A	A	B	B	B	B	A	A	A	A	A	B	A	A	A	A	A	A	B	-	A	A	A	A	A	-	-
252	*HAU1873	A	A	A	B	B	B	A	A	A	B	A	A	A	B	A	A	B	A	B	A	B	B	A	B	A	A	B	B	B	A	B	A	B	A	A	A	B	A	A	A	B	B	B	B	A	B	B	B
253	*HAU1908	A	B	B	A	B	A	A	A	B	A	B	B	A	B	B	B	A	B	B	A	B	A	B	A	B	B	A	A	B	B	B	A	B	A	B	B	A	A	A	A	B	B	B	B	B	A	A	A
254	*HAU2022	B	A	B	B	B	B	B	B	B	A	-	-	B	-	B	B	B	A	B	B	B	B	B	-	B	B	B	B	B	B	B	B	B	A	B	A	B	B	B	A	A	B	A	B	B	A	A	A
255	*HAU2173	B	A	B	B	A	B	A	B	B	B	A	A	B	A	A	A	A	A	B	B	B	A	A	A	A	B	A	A	B	B	B	B	B	A	A	A	B	A	B	B	B	B	A	A	A	A	B	A
256	*HAU2482	A	A	A	A	A	A	A	A	A	A	-	-	-	A	A	A	-	-	A	A	A	A	A	A	A	-	-	A	A	A	A	A	-	A	A	A	A	A	A	A	A	A	A	A	A	A	-	-
257	*HAU2489	B	B	A	B	B	B	A	A	B	A	B	B	B	B	A	A	A	A	A	A	B	A	A	B	B	B	A	A	A	A	A	A	A	A	A	B	A	B	A	A	A	B	B	B	B	B	B	-
258	*HAU2530	B	B	B	A	A	A	A	A	B	A	B	B	A	B	B	B	B	B	A	B	A	B	B	B	B	B	B	B	B	A	B	A	A	A	B	B	B	B	A	B	A	A	A	B	A	B	A	A
259	*HAU2648	B	A	A	A	A	B	B	B	B	A	B	B	A	A	B	A	B	B	B	A	B	B	B	B	-	A	B	A	A	B	B	A	B	B	A	A	A	A	B	B	A	A	B	B	B	A	A	B
260	*HAU2786	A	A	A	B	A	A	B	B	B	B	A	B	B	A	B	A	B	B	A	B	B	A	A	B	B	A	A	A	A	A	A	A	B	A	B	B	B	A	B	B	B	B	A	B	A	A	B	B
261	*HAU2850	A	B	B	A	B	A	A	A	B	A	B	B	A	B	B	B	A	B	B	A	B	A	B	A	B	B	A	B	B	B	B	A	B	A	B	B	A	A	A	A	B	B	B	B	B	A	A	A
262	*HAU2937	B	A	A	A	B	B	B	A	A	A	A	A	B	B	A	A	A	A	A	B	A	A	A	A	B	A	A	A	A	A	A	B	A	A	B	A	A	A	B	A	A	A	A	A	A	B	A	B
263	*HAU3012	B	A	A	-	A	A	A	-	-	-	-	-	-	B	A	A	A	A	A	B	B	A	B	-	-	-	-	A	B	B	A	A	-	A	A	B	B	A	B	-	-	B	B	B	B	A	-	-
264	*HAU3076	A	A	A	B	A	B	A	B	A	A	B	B	B	A	A	B	B	B	B	A	B	B	A	A	B	B	B	B	B	B	A	A	B	B	A	A	B	A	A	B	B	B	A	A	B	A	B	B
265	*HAU3081	B	A	B	A	B	B	-	-	-	-	-	-	-	B	A	-	-	B	B	A	A	A	B	-	-	-	B	A	A	A	A	A	B	B	B	B	B	A	B	B	-	A	A	B	A	A	-	-
266	*HAU3373	A	B	B	B	A	B	B	B	A	B	A	B	A	A	A	B	B	A	B	A	B	A	A	A	A	A	B	A	A	A	B	B	-	A	B	A	A	A	A	A	B	B	B	B	B	A	B	A
267	*ICR00401	-	-	A	A	B	A	B	A	A	A	A	A	B	B	A	A	A	A	B	A	A	A	A	A	A	B	A	A	B	B	A	A	A	B	B	B	B	A	A	A	A	B	B	A	A	A	-	B
268	*ICR01124	A	A	A	A	A	-	A	A	B	A	A	A	A	-	A	-	A	A	-	-	-	-	A	A	A	A	-	-	-	A	A	B	-	-	A	A	B	A	A	-	A	A	A	B	A	A	-	-
269	*ICR01334	B	A	A	B	A	-	-	B	A	-	A	B	A	A	A	B	A	-	B	A	A	-	B	A	-	-	-	-	A	A	B	B	-	B	A	A	A	B	A	-	B	B	B	B	A	B	-	-
270	*ICR02249	A	A	A	A	A	-	-	-	A	-	-	-	-	A	A	-	-	A	A	A	A	A	A	-	-	-	-	A	A	A	A	A	-	A	A	A	A	A	A	-	-	B	A	A	A	A	-	-
271	*ICR03105	A	A	A	A	A	A	A	B	A	A	A	A	A	B	A	-	B	B	A	A	A	B	A	-	A	A	B	B	A	A	A	A	A	-	A	B	B	A	A	A	A	A	A	B	A	A	A	-
272	*ICR03943	A	A	A	A	A	-	-	-	A	-	-	-	-	A	A	-	-	A	A	A	A	A	A	-	-	-	-	A	A	A	A	A	-	A	A	A	A	A	A	-	-	B	A	A	A	A	-	-
273	*ICR06429	B	B	B	B	B	A	B	-	-	-	B	-	B	A	-	-	A	A	B	B	-	-	-	-	A	A	-	A	A	A	-	-	-	A	A	A	A	A	-	A	A	A	A	-	A	B	A	B
274	*ICR07597	A	A	A	B	A	-	-	A	B	B	A	B	B	A	B	B	-	-	A	A	B	A	A	B	B	B	B	B	B	A	A	-	B	B	A	A	B	A	-	B	A	B	B	B	A	-	-	-
275	*ICR07780	B	B	A	A	A	-	-	B	A	B	B	B	A	-	B	B	A	-	A	-	B	A	A	A	A	A	-	-	-	A	A	B	A	B	-	-	-	-	B	B	B	B	B	-	A	A	-	-
276	*ICR12281	A	A	A	A	A	A	A	A	A	A	A	B	A	A	B	A	B	A	B	A	A	A	A	A	A	A	-	A	A	A	A	B	A	A	A	A	A	A	A	A	A	A	A	A	A	A	A	-
277	*JESPR234	B	A	A	A	B	A	A	B	B	A	B	A	A	A	A	B	B	B	B	B	A	B	A	A	B	B	B	A	B	B	A	A	A	B	A	A	A	A	A	-	A	B	B	A	B	A	B	-
278	*JESPR251	A	B	B	B	A	A	A	B	A	A	B	B	A	A	B	B	B	B	B	A	B	A	B	B	B	B	A	B	B	B	B	A	B	B	B	B	B	B	A	A	A	B	B	B	B	A	B	A
279	*MGHES06	A	A	B	B	B	B	A	A	B	B	B	A	B	B	A	B	B	A	B	A	B	B	A	B	A	A	B	A	B	A	B	A	A	B	A	B	A	B	A	A	B	A	B	B	B	A	B	B
280	*MUSB1144	A	B	B	A	A	A	B	A	A	B	B	A	A	A	B	A	B	B	A	A	A	B	B	A	B	A	A	A	B	B	A	A	B	A	A	B	A	A	B	A	B	B	B	B	B	B	B	A
281	*MUSB1164	B	A	B	B	B	B	A	A	B	A	B	B	B	B	A	B	A	B	B	B	B	A	B	A	A	A	A	B	B	A	B	B	A	B	B	B	B	B	A	A	A	A	A	B	B	A	A	B
282	*MUSB886	A	A	A	-	-	A	-	-	-	-	-	-	B	A	A	B	B	B	B	B	A	B	A	-	-	-	-	B	B	B	B	A	-	A	B	-	A	A	B	A	A	A	A	B	A	A	-	-
283	*MUSB994	A	-	B	A	B	A	B	-	B	A	B	B	A	A	B	A	B	B	A	A	A	B	A	B	A	B	B	B	A	A	B	B	A	B	B	A	A	B	A	B	B	A	B	A	A	B	B	B
284	*MUSS139	A	A	B	B	B	B	A	A	B	B	B	A	B	B	A	B	B	A	B	A	B	B	A	B	A	A	B	A	B	A	B	B	A	B	A	B	A	B	A	A	B	A	B	B	B	A	B	B
285	*MUSS278	B	A	A	B	A	A	A	B	A	B	A	A	B	B	B	B	B	B	A	A	A	B	A	B	A	B	B	B	B	B	B	B	A	A	B	B	B	B	B	B	A	A	B	B	A	A	A	A
286	*NAU0483	A	A	B	B	B	B	A	A	B	B	B	B	A	B	A	B	B	A	B	B	A	B	A	A	A	B	B	A	B	A	B	B	A	B	B	B	B	B	A	A	B	A	B	A	B	A	B	A
287	*NAU0748	B	A	A	B	B	B	B	B	B	B	B	A	A	A	B	A	A	A	A	A	B	B	B	B	A	B	B	A	A	A	B	B	A	B	B	B	B	B	A	B	A	A	B	B	A	B	A	A
288	*NAU2238	A	B	B	A	B	A	B	B	B	A	B	B	A	A	B	A	B	B	A	A	A	B	A	B	A	B	B	B	A	A	B	B	A	B	B	A	A	B	A	B	B	A	B	B	A	B	A	B
289	*NAU2450	A	A	A	B	A	B	A	A	A	A	B	A	B	B	A	A	A	A	A	A	A	A	A	A	A	B	A	A	A	A	A	A	A	A	B	A	A	A	B	B	B	B	B	A	B	A	A	A
290	*NAU2697	B	B	A	A	B	B	A	B	A	B	A	A	A	A	B	B	B	A	B	A	B	B	B	B	B	A	A	B	B	B	A	B	B	A	B	B	A	B	A	A	A	A	A	A	B	B	A	A
291	*NAU2768	-	-	-	-	-	-	-	-	-	-	-	-	-	-	-	-	-	-	-	-	-	-	-	-	-	-	-	-	-	-	-	-	-	-	-	-	-	-	-	-	-	-	-	-	-	-	-	-
292	*NAU2816	A	A	B	B	A	B	B	B	B	B	B	B	A	A	A	B	A	B	B	B	B	B	A	A	A	B	B	B	A	A	B	B	A	B	B	B	B	B	A	A	B	A	A	B	B	A	A	A
293	*NAU2968	B	A	A	B	A	B	A	A	B	B	A	A	A	B	A	B	A	A	A	B	B	A	B	A	B	-	A	A	B	B	A	A	B	A	A	B	B	B	A	A	A	B	B	B	B	B	B	A
294	*NAU2971	B	A	A	A	A	B	A	A	A	B	B	B	A	B	A	A	B	B	B	B	B	A	B	A	B	A	A	A	A	B	B	B	A	A	B	B	A	B	A	B	A	A	B	B	B	A	A	A
295	*NAU3086	A	A	A	A	A	A	A	A	A	A	B	A	B	A	A	A	A	A	A	B	A	B	A	A	B	A	A	B	A	B	A	B	A	A	A	A	A	B	B	A	B	A	A	A	B	B	B	B
296	*NAU3109	A	B	A	A	A	B	B	B	B	B	B	A	A	B	A	A	A	A	B	B	A	B	B	B	B	B	A	B	A	A	B	A	B	B	A	A	A	A	B	B	B	B	B	B	A	A	B	B
297	*NAU3186	A	B	A	A	B	B	A	B	A	B	B	A	B	A	A	B	B	A	B	B	B	A	B	A	B	A	A	B	A	B	A	A	A	B	A	A	B	A	A	A	A	B	B	B	A	B	A	B
298	*NAU3393	B	B	B	B	A	A	A	A	B	A	B	B	B	A	B	A	A	A	A	B	B	A	B	A	B	A	A	A	A	B	A	A	B	A	A	B	B	A	A	A	B	A	B	A	A	B	A	B
299	*NAU3395	A	B	B	B	A	B	A	B	B	B	B	B	A	B	A	B	A	B	A	A	B	B	B	A	A	A	A	A	B	A	A	B	A	B	B	A	B	B	A	A	B	A	B	B	A	B	A	A
300	*NAU3398	A	B	B	A	B	A	A	A	B	A	B	B	A	B	B	B	A	B	B	A	B	A	B	A	B	B	A	A	B	B	B	A	B	A	B	B	A	A	A	A	B	B	B	B	B	A	A	A
301	*NAU3495	A	A	A	A	A	A	A	A	A	A	A	A	A	A	A	A	A	A	A	A	A	A	A	A	A	A	A	A	A	A	A	A	A	A	A	A	A	A	A	A	A	A	A	A	A	A	A	A
302	*NAU3588	A	B	B	A	B	A	B	B	B	A	B	B	B	A	B	A	B	B	A	A	B	B	A	B	A	A	B	B	A	A	B	B	A	B	B	A	A	B	A	B	B	A	A	A	A	B	B	B
303	*NAU3995	A	A	A	A	B	A	A	B	A	B	B	B	A	A	A	B	B	B	B	B	A	A	A	B	A	A	A	A	B	B	B	-	B	B	A	B	A	A	A	A	B	B	A	A	A	B	A	A
304	*NAU4964	B	A	A	B	B	A	A	A	A	B	A	A	B	A	A	B	A	A	A	B	B	A	B	A	B	A	A	A	A	A	B	B	A	B	B	B	B	B	B	A	A	A	A	A	B	A	B	B
305	*NAU4967	A	B	A	B	A	A	A	B	A	B	B	B	A	A	A	B	A	B	A	A	B	B	B	A	B	A	B	A	B	B	A	B	A	B	B	A	B	B	A	B	B	B	A	A	B	A	B	A
306	*NAU5373a	A	B	B	A	B	A	B	B	B	A	B	B	B	A	B	A	B	B	B	A	A	B	A	B	A	A	B	B	A	A	B	B	A	A	B	A	A	A	A	B	B	A	A	A	A	B	A	B
307	*NAU5373b	A	B	B	A	B	A	B	B	B	A	B	B	B	A	B	A	B	B	B	A	A	B	A	B	A	A	B	B	A	A	B	B	B	B	B	A	A	A	A	B	B	A	A	A	A	B	A	B
308	*NAU5480	A	B	A	B	A	A	B	B	B	B	B	A	A	A	A	A	A	A	A	A	B	B	B	A	B	B	B	B	A	A	B	A	B	A	A	B	A	A	A	B	A	B	A	A	B	B	A	A
309	*NAU6393	-	-	-	-	-	-	-	-	-	-	-	-	-	-	-	-	-	-	-	-	-	-	-	-	-	-	-	-	-	-	A	A	B	B	A	B	A	B	B	A	A	A	B	B	A	B	A	A
310	*NAU6411	A	A	A	A	A	A	A	A	A	A	A	A	A	A	A	A	A	A	B	A	A	A	A	A	A	A	A	A	A	A	A	A	A	A	A	A	A	A	A	A	A	A	A	A	A	A	A	A
311	*NAU747	B	A	B	A	B	B	B	A	B	-	B	B	-	B	A	B	-	-	B	A	A	A	B	-	-	-	A	A	A	A	A	A	-	B	B	B	B	B	B	-	-	A	A	B	A	A	-	-
312	*NAU878	A	A	A	A	A	A	A	A	A	A	A	A	A	A	A	A	A	A	A	A	A	A	A	A	A	A	A	A	A	A	A	A	A	A	A	A	A	A	A	A	A	A	A	A	A	A	A	A
313	*PGML0009	A	A	A	A	A	A	A	A	A	A	A	A	A	A	A	A	A	A	A	A	A	A	A	A	A	A	A	A	A	A	A	A	A	A	A	A	A	A	A	A	A	A	A	A	A	A	A	A
314	*PGML0419	B	B	B	A	B	B	B	B	B	A	B	A	B	A	A	B	A	A	A	B	B	A	B	B	A	A	B	A	B	A	A	B	A	B	A	A	A	B	A	A	B	A	B	A	B	A	A	B
315	*PGML0698	A	A	A	A	A	A	A	A	A	A	A	A	A	A	A	A	A	A	A	A	A	A	A	A	A	A	A	A	A	A	A	A	A	A	A	A	A	A	A	A	A	A	A	A	A	A	A	A
316	*PGML0844	B	A	B	B	A	A	A	-	B	A	A	A	A	A	A	A	B	A	B	A	A	B	A	A	A	B	B	B	B	A	B	B	B	A	B	A	B	B	B	B	A	A	B	A	B	A	A	A
317	*PGML1207	-	-	A	A	-	-	B	-	A	A	B	B	B	B	B	B	A	A	A	B	B	B	A	A	B	B	A	A	B	B	B	A	A	B	A	B	A	B	A	B	B	B	B	A	A	A	B	B
318	*PGML1434	B	B	B	B	B	B	B	B	A	B	B	B	A	B	B	B	B	B	B	A	B	B	A	B	B	B	B	A	B	B	B	B	B	B	A	A	B	B	A	B	B	B	B	A	B	B	B	B
319	*PGML1942	A	A	B	B	A	B	A	-	B	B	A	A	A	B	A	B	B	B	B	B	B	A	A	B	B	A	A	A	B	B	A	A	B	A	B	A	B	A	B	A	B	A	B	A	B	A	A	A
320	*PGML2500	B	A	A	B	A	A	A	-	B	A	B	A	A	A	B	A	A	A	B	A	B	B	B	A	A	B	B	B	B	B	B	A	A	B	B	A	A	A	A	B	A	-	A	A	A	A	B	B
321	*PGML3983	B	B	A	B	A	A	A	-	A	B	A	B	B	A	A	A	B	B	B	A	A	B	A	B	A	A	B	B	A	A	A	B	A	B	B	A	A	A	B	B	A	A	B	B	A	A	B	A
322	*PGML4154	B	A	B	A	A	A	B	A	B	B	B	A	A	A	B	A	B	A	A	A	A	B	B	B	A	B	B	A	B	B	B	B	A	A	B	B	A	B	B	B	B	A	B	A	B	A	B	B
323	*PGML4891	B	B	B	A	A	-	-	A	A	A	-	-	-	A	B	B	B	-	A	A	B	B	-	B	B	-	B	B	B	B	B	A	A	A	A	B	A	A	B	B	-	A	A	B	A	B	A	A
324	*PGML4939	A	A	A	A	A	A	A	A	A	A	A	A	A	A	A	A	A	A	A	A	A	A	A	A	A	A	A	A	A	A	A	A	A	A	A	A	A	A	A	A	A	A	A	A	A	A	A	A
325	*SHIN0071	B	B	B	A	A	A	B	A	B	A	B	B	A	B	B	A	B	A	B	B	A	B	A	B	A	A	B	A	B	A	A	B	A	B	B	B	A	A	B	A	B	B	B	A	B	B	A	A
326	*SHIN0272	A	B	A	B	B	B	A	B	A	B	B	B	B	A	A	B	B	B	B	B	B	A	A	A	A	A	A	B	A	B	B	A	B	-	A	A	B	B	A	A	A	A	A	B	A	A	A	A
327	*SHIN0337	B	B	A	B	A	A	A	B	B	A	B	A	B	A	B	B	B	A	B	A	B	A	A	A	B	B	A	B	B	B	B	B	A	B	B	A	A	A	B	B	A	B	A	A	A	A	B	B
328	*SHIN0830	A	A	B	A	B	B	A	B	B	A	B	A	A	B	B	A	A	B	A	B	B	B	-	B	B	A	B	B	A	B	B	B	B	B	A	B	A	B	A	A	B	A	A	B	A	B	B	A
329	*SHIN1076	A	A	A	A	A	B	-	B	-	-	B	-	-	A	A	-	B	B	A	A	A	A	A	-	B	-	B	A	A	A	A	A	B	A	A	A	A	A	A	-	-	A	A	A	A	A	A	A
330	*SWU0058	B	A	A	A	A	A	A	B	B	A	A	A	A	A	A	A	A	A	A	A	A	A	A	A	A	A	A	A	A	A	A	A	A	B	A	A	A	A	A	A	A	A	A	A	A	A	A	A
331	*SWU0268	B	-	B	A	-	-	-	-	B	A	B	A	-	-	-	-	A	B	B	B	A	A	B	A	A	A	A	B	B	A	B	B	A	B	B	B	B	B	A	A	A	A	A	B	B	A	B	B
332	*SWU0320	B	B	B	A	B	B	A	B	A	B	A	A	A	B	B	B	B	B	B	B	B	B	B	B	B	A	B	B	B	B	B	B	B	B	B	B	B	B	B	A	B	A	A	B	B	B	A	A
333	*SWU0356	B	A	B	A	A	A	A	B	A	A	A	A	B	A	A	B	A	A	A	B	B	A	A	B	B	A	A	A	B	B	B	A	B	B	A	B	A	A	A	A	B	A	B	A	A	A	A	A
334	*SWU0506	A	A	B	B	A	A	A	A	B	B	B	B	A	A	A	A	B	B	B	B	A	A	A	A	B	B	A	B	A	A	A	A	A	B	B	B	A	A	A	A	A	A	B	B	A	B	A	B
335	*SWU0664	A	A	A	A	A	A	A	A	A	A	A	A	A	A	A	A	A	A	A	A	A	A	A	A	A	A	A	A	A	A	A	A	A	A	A	A	A	A	A	A	A	A	A	A	A	A	A	A
336	*SWU0738	A	B	B	A	B	A	B	B	A	A	B	B	B	B	B	B	A	A	A	B	B	B	B	A	A	B	B	A	A	B	A	A	B	A	B	A	A	B	A	B	B	B	B	A	A	B	B	B
337	*SWU10211	A	B	A	B	A	A	A	A	A	A	B	A	A	B	A	A	B	B	B	B	B	A	B	B	A	A	A	A	A	A	B	A	B	A	B	B	B	A	B	B	B	A	B	B	B	B	B	B
338	*SWU12001	-	B	B	A	B	B	A	A	A	A	A	B	A	B	A	A	-	A	B	B	B	B	A	A	B	A	B	B	A	A	A	A	B	B	A	B	B	B	B	A	B	B	A	A	A	-	B	B
339	*SWU13030	A	B	A	B	A	-	A	B	A	B	B	B	A	A	A	B	A	B	A	A	B	B	B	A	B	A	B	A	B	B	A	A	A	B	B	A	B	B	A	B	B	B	A	B	B	A	B	A
340	*SWU13100	A	A	A	B	-	B	A	B	A	A	B	B	B	A	A	B	B	B	B	A	B	B	A	A	B	B	B	A	B	B	A	B	B	B	A	A	B	B	A	B	B	B	A	-	B	A	B	B
341	*SWU13121	A	A	A	B	A	B	A	B	A	A	B	B	B	A	A	B	A	B	A	A	B	B	A	A	B	B	B	A	B	B	A	B	B	B	A	A	B	B	A	B	B	B	A	A	B	A	B	B
342	*SWU14077	B	B	B	B	A	A	A	A	B	A	B	B	B	A	B	A	-	A	A	B	B	A	B	A	B	A	A	A	A	B	A	-	B	-	A	B	B	-	A	A	B	A	B	A	A	B	A	B
343	*SWU14490	B	B	B	-	B	B	A	A	A	A	B	B	-	A	B	A	A	B	A	A	B	A	A	-	B	A	A	-	A	B	A	-	B	A	A	B	B	B	A	A	A	A	B	A	B	B	A	A
344	*SWU14514	B	B	B	-	B	B	A	A	A	A	B	B	A	A	B	A	A	A	A	B	B	A	B	A	B	A	A	A	A	B	A	-	B	-	-	B	B	B	A	A	A	A	B	B	B	-	-	A
345	*SWU14616	B	B	B	A	A	B	A	A	B	A	B	A	B	B	A	A	A	A	A	B	B	A	B	A	B	A	A	A	A	A	B	A	B	A	A	A	B	A	A	-	A	A	B	B	B	B	B	B
346	*SWU16360	B	A	A	-	B	A	A	B	B	A	B	B	A	B	B	A	B	B	A	B	B	-	B	B	B	B	B	A	A	A	B	B	B	A	B	B	B	B	A	B	B	B	-	-	A	B	B	A
347	*SWU16361	B	A	A	A	B	A	A	B	B	A	B	B	A	-	B	A	B	B	A	B	B	A	-	B	B	-	B	-	A	-	B	B	B	A	B	B	B	B	-	B	B	B	A	A	A	B	B	A
348	*SWU16370	-	A	A	B	A	A	A	B	B	A	B	A	A	A	B	B	A	-	B	A	B	A	A	A	B	A	A	B	B	B	B	B	-	B	B	A	A	A	B	B	A	B	A	A	A	A	B	B
349	*SWU16408	B	A	A	A	B	-	A	B	B	A	B	B	A	-	A	A	B	B	A	B	B	A	-	B	B	B	B	A	-	A	B	B	B	A	B	B	B	B	A	B	B	A	A	A	-	B	A	A
350	*SWU16432	-	B	A	B	B	B	B	-	A	B	A	B	A	A	B	A	B	A	B	-	B	-	A	B	B	A	A	A	A	A	B	B	B	A	-	B	B	B	B	B	-	B	B	B	-	B	B	B
351	*SWU16437	B	B	A	B	B	B	B	A	A	B	A	A	A	A	B	A	B	A	B	B	B	A	-	B	B	A	A	A	A	A	B	B	B	A	B	B	B	B	B	B	A	B	B	B	B	A	B	B
352	*SWU16493	B	A	A	B	A	A	A	B	B	A	A	B	A	A	B	A	B	A	B	A	B	B	A	A	B	A	B	A	B	B	B	A	-	-	B	A	A	B	B	B	B	B	A	A	A	A	B	A
353	*SWU16680	-	B	B	A	A	A	B	A	B	A	B	B	A	A	B	B	A	B	A	-	A	-	B	B	B	B	B	A	A	A	B	A	B	A	B	B	A	A	B	B	A	A	A	A	-	B	A	B
354	*SWU16721	A	A	A	A	A	B	A	B	A	A	A	A	A	-	B	A	B	B	A	A	-	A	B	A	B	B	A	A	A	A	A	B	A	B	B	A	A	A	-	A	A	B	B	A	A	-	-	B
355	*SWU16730	A	B	A	A	A	A	B	A	B	A	-	A	A	A	-	B	A	B	B	A	A	B	B	B	B	B	B	A	A	A	A	A	B	A	B	B	A	A	A	B	A	A	B	B	A	A	A	B
356	*SWU16732	A	B	A	A	A	A	B	A	B	A	A	A	A	A	B	B	A	B	B	A	A	B	A	B	A	B	-	A	A	A	A	A	B	A	B	B	A	A	A	B	A	A	B	B	A	A	A	B
357	*SWU16735	A	B	B	A	B	A	B	B	A	B	A	A	A	A	A	A	B	A	B	B	A	B	A	B	A	B	B	B	B	B	B	A	B	B	B	A	B	B	A	A	B	A	B	B	A	A	B	B
358	*SWU16856	B	B	B	A	A	B	A	B	B	B	B	B	B	B	A	A	A	B	A	A	A	B	B	A	B	A	B	B	A	A	A	A	B	-	B	A	A	A	B	B	A	B	A	A	B	-	A	B
359	*SWU16858	A	B	A	B	A	A	B	B	A	B	A	A	B	A	A	B	B	A	B	A	B	A	A	B	A	B	A	B	A	A	B	B	A	-	B	B	A	A	A	A	A	A	B	A	B	A	B	B
360	*SWU17197	A	B	B	A	A	B	B	B	A	B	A	B	B	A	A	B	B	A	B	A	B	B	B	A	A	B	B	A	B	A	B	B	A	A	B	A	A	A	A	B	B	B	A	A	B	A	B	A
361	*SWU17434	B	B	B	A	B	A	A	B	-	B	B	B	B	A	A	A	A	A	B	B	A	B	A	B	A	A	A	A	B	B	B	B	A	A	A	B	B	A	A	A	A	A	B	B	B	B	B	B
362	*SWU17789	A	A	B	A	B	B	A	B	B	A	B	B	A	A	A	B	A	B	B	B	B	B	A	A	A	B	B	B	A	A	B	A	A	B	B	B	B	A	A	A	B	A	A	A	B	A	A	A
363	*SWU18223	A	-	A	A	A	A	A	A	A	B	B	B	A	A	B	B	A	B	B	B	A	B	B	A	A	A	B	A	-	A	A	A	B	A	A	-	B	B	A	-	B	B	-	A	-	-	B	-
364	*SWU18366	A	-	A	A	B	A	A	A	A	A	B	A	A	B	A	B	A	A	A	B	A	A	B	B	A	A	A	B	A	A	A	A	B	-	B	A	-	-	B	A	B	A	A	B	B	B	B	B
365	*SWU18579	A	A	A	A	B	A	A	A	A	B	A	B	A	B	A	A	A	A	A	B	A	A	B	B	A	B	A	B	A	A	A	A	B	B	B	A	A	A	A	B	A	B	A	B	B	B	B	B
366	*SWU18617	A	B	-	B	-	-	B	B	B	A	A	A	A	B	A	A	A	A	A	A	B	A	B	A	B	A	A	B	B	B	B	B	B	A	A	A	B	A	A	A	A	A	B	A	A	B	A	A
367	*SWU19676	B	A	A	B	A	B	A	A	B	B	A	A	A	B	A	B	A	A	A	B	B	A	B	A	B	B	A	A	B	B	A	A	B	A	A	B	B	A	B	A	A	B	B	B	B	B	B	A
368	*SWU19895	-	B	B	-	B	B	A	B	A	B	A	-	B	B	B	B	B	-	B	A	B	A	B	A	A	B	A	B	B	B	A	A	A	A	A	A	A	A	B	A	A	A	B	A	B	A	B	B
369	*SWU19932	B	B	B	A	B	B	B	B	A	B	A	B	A	A	A	B	A	B	A	A	A	B	B	A	B	B	B	A	B	A	B	A	B	A	A	B	A	B	B	B	-	A	A	A	B	A	B	B
370	*SWU19993	A	B	B	B	A	B	A	A	A	A	A	B	A	A	A	A	B	A	B	B	A	A	A	B	B	A	A	A	B	A	A	A	A	A	A	B	B	A	A	A	A	A	B	B	B	B	B	B
371	*SWU20012	A	B	B	B	A	B	A	A	A	A	A	B	A	A	A	A	B	A	B	B	A	A	A	B	B	A	A	A	B	A	B	A	A	A	A	B	B	A	A	A	A	A	B	B	B	B	B	B
372	*SWU20027	A	B	B	B	A	A	A	A	A	A	A	B	A	B	A	A	B	A	B	B	A	A	A	B	B	A	A	A	B	A	B	A	A	A	A	B	B	A	A	A	A	A	B	B	B	B	B	B
373	*SWU20501	B	A	A	A	A	B	B	A	B	A	B	B	A	A	B	A	B	B	B	A	B	B	B	B	B	A	B	A	A	B	B	A	B	B	A	A	A	A	B	B	A	A	B	B	B	A	A	B
374	*SWU20658	B	A	A	A	B	B	B	A	A	A	B	B	B	A	B	A	A	A	A	B	A	B	A	B	A	B	B	B	B	A	A	B	B	A	A	A	A	B	A	A	A	A	A	A	B	A	B	A
375	*SWU20757a	A	A	B	A	B	A	B	B	A	A	A	B	A	B	A	B	B	A	B	A	A	B	A	A	B	A	B	B	A	A	B	A	A	A	A	A	B	B	A	B	B	B	B	B	B	A	B	B
376	*SWU20757b	B	B	A	A	B	A	B	B	B	A	B	A	A	B	B	B	A	B	A	B	B	B	A	A	B	B	B	B	A	B	B	A	B	B	A	A	B	B	A	B	B	B	B	B	B	B	A	B
377	*SWU21958	B	A	A	B	B	-	B	B	B	B	B	A	A	A	B	A	A	A	A	A	B	B	B	B	A	B	B	A	A	A	B	B	A	B	B	B	B	B	A	B	A	A	B	B	B	B	B	A
378	*TMB0327	A	B	A	B	A	A	B	B	B	A	B	B	B	A	A	B	B	A	B	A	B	A	A	A	A	B	A	B	A	A	B	B	A	-	B	B	A	A	B	B	B	A	B	A	B	A	B	B
379	*TMB0836	A	A	A	A	A	A	A	A	A	A	A	A	A	A	A	A	A	A	A	A	A	A	A	A	A	A	A	A	A	A	A	A	A	A	A	A	A	A	A	A	A	A	A	A	A	A	A	A
380	*TMB1152	-	-	-	-	-	-	-	-	-	-	-	-	-	-	-	-	-	-	-	-	-	-	-	-	-	-	-	-	-	-	-	-	-	-	-	-	-	-	-	-	-	-	-	-	-	-	-	-
381	*TMB1931	-	-	-	-	-	-	-	-	-	-	-	-	-	-	-	-	-	-	-	-	-	-	-	-	-	-	-	-	-	-	-	-	-	-	-	-	-	-	-	-	-	-	-	-	-	-	-	-
382	*TMB2904	B	A	B	A	A	A	B	B	B	B	A	B	A	A	B	A	A	A	B	B	A	A	B	B	A	A	A	B	B	B	A	B	B	A	B	A	B	A	A	B	A	B	A	B	B	A	B	B
[truncated: 132 more columns]

## Sheet: RILV trait
	E1	E1	E1	E1	E1	E2	E2	E2	E2	E2	E3	E3	E3	E3	E3
Num	Fiber length	Fiber strength	Micronaire	Fiber uniformity	Fiber elongation	Fiber length	Fiber strength	Micronaire	Fiber uniformity	Fiber elongation	Fiber length	Fiber strength	Micronaire	Fiber uniformity	Fiber elongation
1	26.73	30.9	4.215	83.2	6.5	26.08	27.9	4.165	85.35	-	29.57	31.2	4.995	87	6.75
2	26.685	30.2	4.595	82.4	6.55	24.995	30.15	4.41	83.45	-	27.2	31.5	4.81	85.6	6.6
3	27.73	31.95	4.515	82.6	6.85	26.19	29.95	3.905	84	-	29.395	30.65	5.04	86.4	6.65
4	27.675	27.95	3.655	82.15	6.55	28.06	28.1	3.93	85.65	-	30.925	28.5	3.92	84.3	6.45
5	25.24	26.3	4.055	82.2	6.15	23.85	26.15	3.81	82.5	-	27.54	28.5	4.77	85.8	6.5
6	28.205	30.05	4.505	83.7	6.8	25.11	27.05	4.28	83.2	-	28.3	29.05	5.13	87.3	6.65
7	28.23	29.1	4.015	80.2	6.65	26.665	30.15	4.515	83.85	-	30.255	29.6	4.88	86.25	6.75
8	27.84	29.55	4.665	84.05	6.75	28.045	30.65	4.445	83.05	-	29.42	29.6	5.27	85.9	6.8
9	30.215	33.4	4.07	83.95	7	27.45	31.1	4.165	84.55	-	31.595	29.7	4.58	85.35	6.7
10	28.985	30.45	4.04	83	6.75	25.815	27.25	3.89	83.6	-	30.385	29.9	4.575	86.6	6.8
11	28.185	29.2	4.695	82.15	6.85	26.315	27.95	4.52	81.8	-	29.76	28.5	5.01	85.55	6.7
12	26.405	30.75	4.935	82.55	6.85	25.64	28.4	4.425	83	-	28.245	31.8	4.815	86.25	6.85
13	26.66	29.1	4.385	82.3	6.55	25.835	27.85	3.765	82.95	-	29.44	28.8	4.63	85.6	6.6
14	25.49	26.55	4.73	79.95	6.45	24.705	25.45	4.17	81.25	-	27.05	28.05	5.225	84.05	6.65
15	28.435	30.6	4.13	83.1	6.7	27.86	30.8	3.765	83.1	-	30.655	31.6	4.65	87.35	6.75
16	28.995	30.65	4.52	83.1	6.9	26.905	30.35	4.355	83.4	-	30.84	30.85	4.855	87.5	6.85
17	26.535	31.3	4.89	82.6	6.8	26.315	28.75	4.675	85.45	-	27.87	30.25	5.56	86.5	6.65
18	26.895	27.9	4.365	80.75	6.5	27.185	27.15	4.285	83.7	-	29.02	27.85	5.55	84.9	6.6
19	26.985	31.5	4.31	81.5	6.85	26.475	32	4.06	81.9	-	28.295	31.55	5.29	84.5	6.95
20	26.655	31.5	4.62	82.25	6.85	24.31	27.05	4.25	82.9	-	27.69	28.5	5.185	85	6.6
21	28.82	30.6	4.11	82.55	6.85	27.035	29.7	3.96	85.65	-	30.62	30.65	4.3	87.15	6.75
22	29.585	31.35	4.2	83.8	6.9	30.045	33.15	3.825	83.55	-	32.14	30.35	4.775	86.65	6.9
23	27.25	26.9	3.71	80.2	6.4	29.11	29.55	3.87	84.1	-	30.09	29.05	4.31	87.4	6.7
24	28.665	29.6	4.38	82.4	6.7	26.09	28.65	4.5	83.6	-	30.21	30.55	5.09	85.85	6.95
25	27.73	29.55	3.8	82.55	6.5	25.865	28.7	3.985	84.65	-	29.16	30.9	4.89	86.6	6.6
26	28.095	28.8	4.305	82.55	6.65	26.725	29.9	4.435	83.5	-	29.165	29.45	5.355	87.3	6.7
27	26.78	28.9	3.905	81.2	6.95	23.27	26	4.065	81.1	-	28.3	28.75	4.995	86.45	6.75
28	29.805	28.5	3.95	82.95	6.55	27.195	30.6	4.245	85.8	-	31.02	30.45	4.535	86.6	6.7
29	28.735	28.8	4.04	81.6	6.85	25.95	28.1	3.89	82.95	-	29.595	30.25	5.175	87.3	6.9
30	29.265	31.75	4.895	83.6	7.1	28.74	31.5	4.345	84.95	-	29.845	31.1	5.38	88.2	6.9
31	28.765	31.6	4.07	81.55	6.95	27.11	30.45	4.065	81.65	-	29.815	29.75	4.85	86.6	6.7
32	27.11	30.65	4.58	84.9	6.65	26.5	30.45	4.19	84.65	-	27.39	28.4	5.095	86.2	6.5
33	28.53	31.65	4.425	84.05	7	27.37	28.95	4.33	84.95	-	28.435	28.8	5.26	87.3	6.55
34	30.39	30.85	4.41	83.95	7.1	29.39	31.65	3.96	85.4	-	31.22	30.9	4.525	87.85	6.8
35	28.205	31.65	4.32	84.9	6.7	27.54	31.65	4.07	84.95	-	29.66	30.85	4.905	87.95	6.8
36	29.02	32.7	3.945	84.2	6.8	26.91	29.85	4.2	84.35	-	29.43	31.55	4.33	87.55	6.7
37	25.94	27.05	4.65	83.25	6.4	25.075	27.35	4.235	82.55	-	27.91	30.45	5.335	87	6.7
38	29.25	32.45	4.315	84.35	6.85	26.625	29.6	4.28	84.35	-	29.085	28.7	5.045	86.4	6.75
39	27.73	29.15	3.64	82.95	6.55	26.28	28.85	3.725	84.1	-	28.815	27.65	4.91	86.2	6.55
40	29.78	29.8	4.085	83.3	6.65	28.145	30.7	3.985	83.2	-	31.35	29.6	4.615	85.95	6.75
41	27.94	31.35	4.265	83.9	6.75	27.815	31.8	4.49	84.3	-	29.165	30.8	5.48	87.2	6.75
42	27.545	31.1	4.195	84.75	6.75	26.785	30.5	4.26	83.8	-	28.8	30.95	5.045	87.45	6.85
43	28.155	28	4.02	83.6	6.5	26.67	28.9	4.035	82.95	-	28.945	27.7	4.74	84.55	6.45
44	27.845	31.25	3.975	83.8	6.7	26.26	29.2	4.365	82.7	-	30.31	30.1	4.42	86.55	6.75
45	26.585	27.4	4.08	82.1	6.35	25.545	27.35	4.17	82.85	-	28.575	28.6	4.805	86.2	6.65
46	26.915	30.3	4.125	83	6.7	26.585	28.4	4.475	83.65	-	28.635	29.3	5.35	87.15	6.8
47	28.405	32.7	4.04	84.25	6.9	27.165	30	3.62	83.6	-	29.405	31.25	4.635	86.75	6.8
48	27.56	31.25	3.78	82.35	6.45	25.98	31	4.255	83.25	-	30.155	31.35	4.48	87.3	6.8
49	27.42	30.05	3.935	83.25	6.55	27.185	31.35	4.02	83.1	-	28.645	29.8	5.04	85.4	6.7
50	27.635	29.75	3.885	83.85	6.7	27.835	30.05	3.995	83.05	-	30.365	30.25	4.445	86.15	6.75
51	27.94	31.7	4.095	81.05	6.7	29.285	30.2	3.645	84.1	-	30.69	30	4.795	87.55	6.75
52	31.04	33.35	3.605	84.8	6.9	31.71	33.75	3.76	84.25	-	31.485	30.95	4.51	84.9	6.75
53	26.26	26.4	3.975	82.45	6.45	26.295	28.35	4.435	83.25	-	28.1	26.7	4.93	85.25	6.55
54	26.315	29.2	4.42	84.25	6.6	26.245	31.45	4.055	85.2	-	29.055	29.65	5.295	85.6	6.8
55	27.11	32.2	3.86	82.1	6.75	26.235	29.55	4.29	83.45	-	28.16	30.95	5.025	86.9	6.7
56	26.015	29.25	4.555	84.4	6.7	24.745	25.75	4.375	82.25	-	28.255	27.4	5.415	87.1	6.6
57	26.035	26.5	4.475	84.95	6.4	25.895	26.95	4.375	82.85	-	28.39	27.95	5.165	86.4	6.55
58	27.69	30.9	4.4	84.75	6.75	27.845	30.7	4.395	84.15	-	28.93	29.3	4.895	86.8	6.75
59	28.9	29.95	4.035	84.9	6.65	27.34	32.35	4.11	83.5	-	29.38	29.45	4.62	86.15	6.55
60	28.11	30.95	4.075	82.85	6.7	29.695	30.5	3.825	82.75	-	31.15	28.6	5.015	86.35	6.75
61	28.96	32.5	4.125	83.85	6.9	28.045	31.55	4.455	83.55	-	31.4	30	4.8	87.3	6.9
62	29.76	32.75	3.86	84.6	7	27.745	31.1	4.315	84.95	-	31.06	29.75	4.64	85.05	6.75
63	25.975	30.3	4.13	83.7	6.5	25.23	27.7	3.95	82.7	-	27.035	28.2	4.805	86.4	6.5
64	26.815	27.55	4.37	82.7	6.45	28.82	29.15	4.43	82.55	-	29.925	28.8	4.875	85.65	6.65
65	26.285	31.3	4.235	83.8	6.7	25.57	27.7	4.46	82.7	-	28.075	28.35	5.475	86.75	6.65
66	28.045	30.95	4.685	84.05	7	25.72	27.5	4.775	83.35	-	28.635	29.2	5.03	86.55	6.8
67	28.35	29.25	4.375	84.1	6.7	26.855	27.8	4.255	83.45	-	29.53	28.45	5.275	85.8	6.7
68	29.03	32.45	4.35	83.95	7	28.775	31.85	4.285	84.4	-	30.075	30.85	5.2	86.6	6.9
69	28.775	32.1	3.89	84.3	6.8	29.94	33.25	3.765	82.75	-	30.115	29.6	4.58	86.6	6.7
70	28.835	31.3	4.055	83.35	6.9	29.11	28.5	4.12	83.6	-	30.14	29.8	4.45	86.75	6.8
71	27.57	29.8	4.515	84.15	6.65	25.715	29.2	4.505	83.65	-	29.045	28.95	4.73	87.5	6.5
72	25.43	26.4	4.305	82.35	6.6	25.895	27.45	4.575	83.4	-	27.255	27.05	5.355	87.4	6.55
73	28.44	29.4	3.7	82.65	6.6	28.985	29.25	4.345	83.25	-	30.9	28.7	4.615	86.05	6.75
74	28.755	30.85	3.695	83.6	6.55	28.985	31.55	4.17	84.55	-	30.45	29.4	4.63	86.25	6.6
75	28.29	30	4.115	83.8	6.85	27.17	28.75	4.165	83.45	-	30.83	29.6	4.995	87.3	6.9
76	24.81	27.9	4.71	83.15	6.35	24.51	27.65	4.665	83.3	-	27.15	29.25	5.16	85.45	6.6
77	26.16	29	4.025	82.05	6.45	23.565	25.45	4.265	83.85	-	28.405	30.15	4.595	85.4	6.65
78	27.96	34.5	4.245	85.15	6.95	24.055	26.85	4.025	83.05	-	29.545	30.6	4.525	87.6	6.75
79	28.455	30.8	4.52	83.05	6.8	26.705	29.3	4.48	84.35	-	29.855	28.8	4.895	86.15	6.7
80	28.62	32.15	3.805	82.4	6.8	25.455	28.75	4.325	84.35	-	31.6	31	4.2	87.05	6.85
81	28.115	29.9	3.84	83.15	6.55	27.515	30.6	4.205	83.25	-	30.095	29.45	5.07	85.8	6.65
82	24.75	26.75	4.145	83.25	6.4	24.955	28.4	4.265	84.6	-	27.545	28.4	5.045	86.35	6.7
83	26.475	29.35	3.74	83.4	6.5	26.87	28.9	3.915	84.55	-	29.675	30.35	4.87	87.95	6.85
84	26.705	30.15	4.165	84.1	6.5	25.235	26.7	3.94	83.25	-	29.485	31	4.525	88.1	6.8
85	29.37	33.2	4.18	84.65	6.95	26.96	31.15	4.3	84.85	-	31.16	31.1	4.83	86.85	6.8
86	27.21	28.85	4.005	84	6.45	26.235	28.35	4.265	84.2	-	29.67	29.55	4.44	85.8	6.8
87	27.565	31.85	4.445	84.75	6.9	27.645	32.25	4.79	83.7	-	28.905	29.9	5.05	87	6.7
88	28.93	31.4	4.65	85.05	7	25.48	29.2	3.995	82.9	-	29.93	29.45	5.32	87.1	6.85
89	29.075	31.85	4.32	84.95	7	26.19	29.65	4	84.3	-	30.535	30.05	4.93	86.85	6.85
90	26.23	27.7	3.78	82.95	6.25	26.295	31.05	4.23	83.95	-	29.33	28.7	4.825	86.4	6.6
91	26.9	29.1	3.845	83.4	6.6	26.3	27.45	4.295	84.85	-	29.125	29.2	4.335	87.25	6.75
92	28.4	32	3.815	84.3	6.75	29.56	31.5	4.37	83.8	-	30.02	31.1	4.49	88.1	6.7
93	27.095	29.3	3.59	83.65	6.5	26.375	28.75	4.065	83.6	-	29.045	30.4	4.95	86.45	6.8
94	27.125	29.4	4.44	85.1	6.75	27.63	30.55	4.395	85.3	-	28.83	30.7	5.07	86.8	6.95
95	26.52	29.9	4.56	83	6.65	25.06	28.65	4.395	83.5	-	28.825	30.15	5.495	86.55	6.85
96	28.545	28.45	4.285	84.65	6.6	27.155	28.65	4.035	83.15	-	30.39	29.55	4.595	86.6	6.75
97	29.88	33.15	3.93	84.85	6.9	27.925	31.9	4.085	82.6	-	31.33	31.3	4.51	87.05	6.75
98	28.245	31.75	3.535	82.35	6.7	26.225	31.2	4.035	85.1	-	30.52	31.7	4.425	87.45	6.8
99	27.5	30.45	4.615	83.75	6.8	27.51	30.1	4.675	84.5	-	30.42	30.1	5	86.4	6.95
100	28.08	30.7	3.265	83.2	6.65	25.63	27.3	3.415	84.8	-	29.305	29.8	4.085	87.1	6.5
101	29.25	32.85	4.28	84.6	6.85	27.225	32.1	4.41	83.55	-	31.115	31.6	4.945	87.7	6.8
102	28.5	30.6	3.555	83.25	6.75	28.81	32	3.54	83.3	-	32.405	32.15	4.195	86.1	6.9
103	28.295	29.95	3.945	83.3	6.65	28.4	29.8	4.04	83.85	-	30.525	30.55	4.535	86.4	6.85
104	28.74	32	4.065	83.2	6.7	28.86	32.65	4.275	83.35	-	32.03	33.1	4.165	86.3	6.85
105	28.37	31.2	4.325	83.7	6.7	26.89	29.6	4.26	84.45	-	30.85	30.4	4.88	87.35	6.75
106	25.59	27.15	5.005	82.85	6.45	25.615	27.35	4.91	82.5	-	26.69	28.45	5.53	85.95	6.65
107	30.12	34.55	4.1	84.35	7.05	28.24	32.3	4.475	84.9	-	31.49	32.8	4.85	87.05	7
108	27.67	29.4	3.75	83.75	6.6	25.515	30.15	4.15	84.2	-	28.785	28.8	4.9	87.1	6.45
109	27.85	31.2	4.245	83.2	6.75	28.215	30.1	4.355	81.55	-	29.835	28.45	4.79	86.8	6.6
110	-	-	-	-	-	-	-	-	-	-
111	27.095	29.95	4.405	84	6.85	26.475	28.1	3.9	82.6	-	28.77	27.8	5.085	87.05	6.75
112	29	30.05	4.145	83.9	6.6	29.705	29.9	4.34	83.25	-	30.175	29.65	4.4	86.4	6.55
113	28.885	33.05	4.2	84.4	6.8	29	29.35	3.865	82.3	-	29.695	30.65	4.8	87.55	6.7
114	26.66	30.65	4.56	84.7	6.55	27.365	31.1	4.525	84.45	-	29.425	31.55	5.365	87.05	6.8
115	28.515	32	4.21	85.45	6.9	25.575	28.6	4.27	84.5	-	29.02	31.2	4.765	86.75	6.7
116	26.545	29.9	3.96	83.5	6.5	26.875	29.15	3.89	83.2	-	28.94	29.5	4.42	86.15	6.85
117	29.385	30.95	3.26	83.15	6.7	28.95	32.3	3.35	83.15	-	31.51	31.1	3.63	83.15	6.85
118	28.485	30.2	4.52	84.75	6.9	28.045	30.2	4.135	82.3	-	30.03	29.4	5.25	86.5	6.85
119	27.775	30.45	4.33	84.45	6.9	28.05	30.55	4.61	82.9	-	29.875	28.9	5.28	85.6	6.65
120	26.79	27.1	4.055	83.4	6.5	26.1	27.55	4.665	83.55	-	28.35	28.05	5.28	86.55	6.7
121	28.435	32.35	3.795	83.4	7	27.91	31.5	4.335	85.15	-	31.77	31.8	4.375	88.25	7
122	25.27	25.25	4.3	82.95	6.2	23.785	25.05	4.295	82.55	-	27.005	28.9	5.05	86.75	6.5
123	25.69	27.2	3.89	82.55	6.35	24.965	26.9	4.485	83.1	-	27.16	29.15	5.135	86.05	6.6
124	25.545	28.15	3.95	82.75	6.4	24.385	27.4	4.02	83.2	-	28.08	30.1	4.33	86.5	6.6
125	27.65	32.4	4.34	85.05	6.75	26.14	30.45	4.505	82.75	-	29.095	31.8	5.315	87.25	6.95
126	29.03	30.9	4.155	84.45	6.8	26.725	28.85	3.455	82.65	-	30.705	30.35	4.7	87.5	6.85
127	27.935	29	4.095	83.8	6.8	27.775	29.3	4.27	83.65	-	28.465	29.2	5.125	87	6.65
128	25.535	28.55	4.11	83.65	6.45	25.27	27.05	3.725	83.9	-	27.285	29.05	4.93	86.1	6.45
129	28.01	28.85	4.08	82.85	6.6	27.42	31.3	4.35	83.9	-	31.095	30.45	4.775	86.45	6.9
130	27.105	28.2	4.19	82.1	6.5	26.92	30.1	3.655	82.55	-	28.35	30.15	4.73	86.15	6.85
131	28.855	29.65	3.69	82.95	6.8	29.555	28.7	4.145	83.25	-	29.91	28.25	4.74	85.4	6.7
132	27.535	27.15	3.705	80.75	6.35	29.185	28.4	3.935	84.1	-	31.04	29.55	4.86	86.65	6.8
133	25.98	26.7	4.235	82.4	6.3	25.91	27.15	4.16	83.65	-	28.105	29.05	4.925	86.15	6.8
134	25.915	29	4.175	82.65	6.5	25.64	29.6	4.27	85.7	-	28.335	29.45	5.115	86.55	6.65
135	27.495	27.85	3.615	82.95	6.5	27.425	30.4	3.54	82.85	-	30.76	30.7	4.695	87.15	6.9
136	27.44	27	4.245	84.45	6.55	26.63	29	4.035	82.75	-	29.455	29	5.08	87.05	6.85
137	26.49	28.85	4.855	84.75	6.5	27.265	30.25	4.645	83.45	-	28.96	30.95	5.66	86.25	6.9
138	28.495	31.35	4.02	83.6	6.65	25.385	29.2	3.88	84.4	-	31.265	31.2	4.875	87.15	6.9
139	28.97	30.05	3.73	84.05	6.8	28.795	31.3	3.825	85	-	32.465	31.75	4.095	86.45	6.95
140	29.46	31.3	3.75	84	6.75	27.945	30.85	3.925	83.9	-	31.46	30.6	3.975	85.45	6.8
141	28.805	30.85	4.11	83.85	6.85	27.3	28.95	3.905	84.55	-	30.26	29.9	4.575	86.4	6.95
142	26.915	28.4	4.025	83.45	6.25	28.185	31.65	4.145	84.5	-	30.49	30.55	4.88	87.1	6.8
143	27.795	32.5	3.855	84.5	6.8	28.885	31.65	4.23	85.4	-	29.475	31.95	4.75	87.25	6.85
144	28.335	30.7	3.025	83.15	6.4	27.74	30.55	3.16	84.85	-	31.46	32.25	3.865	87.4	6.7
145	30.175	30.5	3.785	82.7	6.8	28.365	33.6	3.865	85.6	-	32.715	31.45	4.425	85.9	6.9
146	28.5	29.85	4.235	84.95	6.8	28.89	30.5	4.245	82.9	-	30.775	29	4.825	86.2	6.8
147	27.97	29.15	3.66	83.15	6.65	30.715	30.35	3.685	84.25	-	30.99	30.4	4.24	86.4	6.7
148	28.255	29.3	4.015	84.7	6.6	28.29	29.3	4.115	81.7	-	30.725	29.85	4.725	85.9	6.7
149	28.065	30.05	3.76	84.15	6.6	26.08	29.5	3.71	83.85	-	30.495	30.65	4.815	86.95	6.9
150	28.665	31.45	4.405	82.2	6.95	26.56	30.1	4.04	84	-	28.585	28.6	5.32	85.9	6.75
151	26.17	28	4.245	81.4	6.5	23.95	26.15	4.195	83.75	-	27.545	28.25	4.75	87	6.6
152	26.52	27.55	4.495	82.45	6.5	26.17	29.1	4.145	83.55	-	28.735	28.25	5.1	86.05	6.6
153	27.53	28.1	3.535	82.15	6.45	26.17	27.85	4.015	82.75	-	30.585	30.3	4.755	85.6	7.05
154	26.125	29.05	4.565	80.35	6.6	23.22	25.35	4.22	82.85	-	26.47	29.5	5.585	85.75	6.8
155	28.715	30.75	4.215	82.4	6.8	28.65	30.6	4.15	82.85	-	31.085	30.35	4.74	86.95	6.85
156	27.195	29.5	4.115	82.4	6.45	27.52	31.5	4.045	83.65	-	28.44	30.1	4.665	86.7	6.75
157	27.12	27.15	4.41	82.7	6.6	25.755	27.15	4.23	83.6	-	28.785	29.3	5.095	86.7	6.9
158	27.415	28.55	3.82	80.8	6.45	27.495	31.05	4.12	83.6	-	30.495	31.1	5.45	85.9	7.1
159	26.57	30.9	4.715	82.8	6.7	26.63	30.1	4.485	83.45	-	27.465	29.9	5.64	85.7	6.8
160	30.39	33.05	3.7	82.85	6.95	29.465	31.4	3.995	83.8	-	32.83	31.4	4.475	85.8	6.95
161	30.85	30.25	3.17	83.5	6.75	28.515	29.2	3.6	83.15	-	32.455	32.55	4.32	85	7.05
162	29.24	30.2	4.1	83.3	6.95	28.58	27.4	4.575	82.15	-	30.79	30.6	4.955	86.45	6.9
163	27.925	28.55	3.775	81.75	6.55	27.16	29.15	3.825	84	-	30.21	30.55	4.65	85.35	6.75
164	28.68	30.75	3.9	81.8	7	28.495	31.1	4.195	83.9	-	30.18	30.55	4.51	86.25	6.8
165	28.175	29.65	4.035	83.05	6.6	25.885	30.15	4.195	84.35	-	30.26	31.75	5.19	86.5	7.1
166	29.645	29.6	4.065	82.25	6.6	26.675	29.3	4.68	82.95	-	31.435	30.8	4.54	86.55	6.85
167	25.87	27.15	4.7	82.2	6.45	23.855	24.9	4.355	83.55	-	26.89	28.95	5.52	86.5	6.7
168	27.3	29.7	4.095	81.85	6.8	27.21	27.1	3.715	82.6	-	28.96	28.55	5.065	86.2	6.9
169	25.175	27.7	4.52	82.45	6.45	25.13	27.95	4.48	83.3	-	28.125	29.4	5.205	84.6	6.85
170	25.155	26.8	3.645	82.2	6.45	24.97	27.05	3.905	83	-	28.53	28.45	4.765	85.45	6.65
171	28.615	29.8	4.645	83.55	6.8	26.05	27.65	4.82	84	-	30.06	30.55	5.16	86.3	6.95
172	29.105	30.15	4.725	82.8	7	26.42	27.7	5.15	82.7	-	30.2	29.75	5.535	86.1	7
173	29.07	30.15	3.62	82.75	6.7	29.4	30.45	4.285	83.4	-	31.135	30.65	4.68	85.6	7
174	26.855	28.6	3.585	83.55	6.45	25.32	26.7	3.355	83.75	-	29.58	30.15	4.595	87.05	6.75
175	28.215	29.55	3.83	82.7	6.55	25.715	29.6	4.04	85.2	-	30.31	31.6	4.98	86.6	6.85
176	25.895	28.3	5.115	84.5	6.6	26.025	28.45	4.84	82.75	-	28.69	29.95	5.25	85.95	6.85
177	26.345	29.15	4.655	83.4	6.75	27.155	29.6	4.75	85.25	-	28.26	29.35	4.815	85.55	6.85
178	26.45	29.4	4.565	82.7	6.55	27.185	29.15	4.765	85.25	-	30.065	30.25	5.005	86.45	6.7
179	26.615	31.35	4.11	81.6	6.75	25.365	28.35	4.645	82.6	-	28.325	30.1	5.205	86.35	6.9
180	25.605	27.3	4.22	81.85	6.45	23.98	25.75	4.34	84.05	-	27.095	29.5	5.425	85	6.8

## Sheet: BCV trait
	E1	E1	E1	E1	E1	E2	E2	E2	E2	E2	E3	E3	E3	E3	E3
Num	Fiber length	Fiber strength	Micronaire	Fiber uniformity	Fiber elongation	Fiber length	Fiber strength	Micronaire	Fiber uniformity	Fiber elongation	Fiber length	Fiber strength	Micronaire	Fiber uniformity	Fiber elongation
1	28.11	29.1	3.985	86.1	6.4	26.275	30.35	4.105	84.85	-	29.655	30.55	5.125	87.5	6.8
2	27.055	30.3	4.005	84.5	6.45	26.825	30.6	4.355	83.35	-	29.275	30.7	4.86	87.95	6.65
3	29.03	30.8	4.305	85.85	6.55	27.675	30.05	4.725	84.1	-	29.275	31.55	5.09	88.2	6.85
4	29.79	28.9	3.245	84.4	6.45	28.69	30.75	3.865	82.95	-	30.4	30.7	4.845	86.4	6.9
5	26.92	28.45	3.705	84.4	6.3	26.295	28.1	4.225	83.4	-	27.84	29.85	5.155	85.9	6.6
6	27.4	28.6	3.645	84.3	6.35	26.655	29.85	4.125	82.95	-	29.145	28.65	5.165	87.6	6.6
7	-	-	-	-	-	-	-	-	-	-	30.155	30.25	5.205	86.95	6.85
8	28.315	30	3.895	85.4	6.45	27.235	30.4	4.395	82.65	-	31.25	30.35	5.085	87.25	6.95
9	29.745	30.6	3.655	85.75	6.6	28.305	31.4	4.48	83.9	-	30.495	30.3	5.025	86.65	6.85
10	28.29	29.8	4.005	83.65	6.5	27.655	30.3	3.735	81.7	-	30.47	30.6	4.83	87.8	6.8
11	28.035	29.75	3.545	84.85	6.5	26.155	28.75	4.53	83.55	-	29.27	30.4	4.77	86.95	6.65
12	28.59	29.8	4.135	84.25	6.5	27.585	31.1	4.17	83.2	-	29.355	30.05	5.16	87.35	6.8
13	28.175	28.3	3.73	85	6.25	26.6	29.75	4.4	83.4	-	29.945	29.25	5.165	86.65	6.8
14	28.04	30.25	3.735	84.4	6.4	25.945	29	4.22	83.2	-	30.005	29.6	5.215	87.6	6.65
15	27.72	30.1	4.075	85	6.55	26.98	31	4.155	84.2	-	30.32	30.85	4.835	87.65	6.8
16	29.1	29.85	3.9	84.2	6.45	27.64	31.05	4.445	85.5	-	31.095	30.45	5.235	86.95	7
17	28.305	30.75	3.77	85.35	6.45	27.035	29.6	4.435	83	-	29.025	30.4	5.35	87.25	6.8
18	28.92	30.4	4.165	84.35	6.45	27.18	29.05	4.345	84.1	-	30.5	29.55	5.365	86.7	7.05
19	28.755	31.4	4.04	85.25	6.55	26.02	29.3	4.055	82.95	-	29.04	31.4	5.225	86.4	6.8
20	27.08	31.15	3.925	84.55	6.45	27.8	30.6	3.97	85.8	-	29.15	30.25	5.145	88	6.75
21	27.905	28.35	3.515	85.2	6.25	26.1	30.6	4.205	85.45	-	30.425	31.4	4.675	86.95	6.9
22	28.575	30.05	4.005	85.35	6.55	29.505	31.15	4.47	82.95	-	31.225	31.1	5.1	87.65	7
23	29.23	29.85	3.92	85.15	6.55	26.865	30.9	4.08	85.25	-	30.295	30	4.965	87.75	6.7
24	28.89	28.9	3.355	84.45	6.4	28.755	31.45	4.2	84.7	-	29.835	29.95	5.005	87.15	6.85
25	27.825	29.6	3.6	83.15	6.5	28.22	30.85	4.375	83.85	-	29.265	30.3	5.11	87.1	6.7
26	29.455	31.3	3.58	85.65	6.6	26.765	31.05	4.46	81.8	-	29.555	30.55	5.06	87.75	6.95
27	26.665	28.2	3.915	84.5	6.4	25.81	28.7	4.005	85.35	-	29.21	29.6	5.065	87.65	6.75
28	28.745	29.3	3.38	83.75	6.35	28.73	32.25	4.12	84.6	-	29.58	31.1	4.655	87.35	6.8
29	28.805	30.1	3.255	83.75	6.5	29.05	32.9	3.83	85.65	-	30.775	30.6	4.71	87.95	6.9
30	29.335	31.5	3.89	85.25	6.55	27.315	30.6	4.29	85.65	-	30.245	31.05	5.04	88	6.9
31	29.035	31	3.845	85.45	6.55	29.96	32.3	4.14	84.5	-	30.055	30.2	4.995	87.15	6.8
32	27.56	28.95	4.37	84.5	6.45	27.08	31.2	4.12	85	-	29.83	30.7	5.295	87.75	6.8
33	27.79	29.55	3.97	84.9	6.45	27.285	29.9	4.315	82.2	-	30.14	30.45	5.2	88.4	6.95
34	29.955	30.15	3.635	85.5	6.6	27.55	30.1	4.06	84.8	-	29.805	31	4.53	86.5	6.85
35	29.035	31.55	3.715	84.55	6.6	29.44	31.95	4.43	83.6	-	29.2	32.3	4.81	86.75	6.9
36	28.57	30.9	3.695	84.5	6.55	27.96	31.55	4.425	85.25	-	30.28	31.05	4.715	86.15	6.85
37	29.265	30.45	4.185	86.6	6.6	26.125	29.4	4.46	84.6	-	29.66	29.85	4.9	85.4	6.75
38	30.935	31.95	4.275	86.1	6.8	27.36	29.9	4.305	83.25	-	29.955	30.25	5.045	86.55	6.75
39	28.34	28.9	3.655	83.55	6.4	26.9	29.55	3.39	82.15	-	29.265	30.1	4.595	86.75	6.65
40	28.48	29.9	3.615	84.8	6.45	27.23	31.5	3.925	85	-	30.99	29.75	4.655	86.2	6.75
41	29.3	30.2	3.905	84.55	6.55	27.775	30.5	4.395	83.7	-	30.045	30.8	5.04	87.55	6.8
42	29.33	30.2	3.49	83.5	6.45	27.035	31.65	3.995	84.2	-	30.155	31.25	4.915	87.35	6.9
43	28.69	29.35	3.645	85	6.5	27.97	31.6	4.155	84.75	-	29.865	30.05	4.945	86.45	6.8
44	28.535	30.4	3.64	84.3	6.55	27.2	31.35	4.085	84.6	-	30.79	30.95	4.865	87.2	6.85
45	28.21	28	3.775	84.8	6.3	26.525	29.15	3.935	83.35	-	29.7	29.45	4.755	85.75	6.75
46	28.36	29.35	4.18	84.8	6.45	28.005	30	4.27	82.3	-	30.02	30.05	4.865	87.05	6.8
47	28.63	30.85	3.515	85.05	6.5	27.15	30.6	3.855	84.05	-	29.985	30.95	4.565	86.3	6.85
48	27.815	29.4	3.6	83.05	6.4	28.965	30.45	4.335	84.25	-	30.275	31.8	4.465	86.2	6.8
49	28.665	29.45	3.41	83.8	6.4	28.225	32	4.355	83.85	-	30.32	30.35	4.605	86.9	6.75
50	27.995	28.2	3.32	83.8	6.35	26.85	29.8	3.945	84.55	-	29.39	29.05	4.805	87.05	6.65
51	29.07	29.85	3.85	84.8	6.5	27.385	29.2	4.115	84.4	-	30.125	31.15	4.6	86.9	6.9
52	29.565	30.55	3.535	85.2	6.55	29.62	31.85	4.145	81.95	-	31.45	32.5	4.695	87.1	6.95
53	28.365	29.6	4	84.9	6.5	26.215	29.25	4.5	84.75	-	30.02	29.45	5.095	87.25	6.85
54	27.26	30.65	3.89	84.55	6.4	26.435	29.9	4.47	81.2	-	30.405	30.4	4.95	87.05	6.8
55	28.135	30.9	4.25	85.6	6.55	26.565	30.9	4.14	83.4	-	29.5	32.55	4.58	86.85	6.85
56	28.965	29.45	3.91	86.5	6.6	25.76	27.25	3.85	82.8	-	29.645	28.95	4.635	87.5	6.6
57	27.8	29.5	3.64	85.65	6.35	27.3	29.85	3.99	83.8	-	30.01	32.1	4.59	85.85	6.9
58	29.05	30.15	3.845	85	6.6	25.9	28.9	4.275	83.5	-	29.76	30.3	4.955	85.8	6.85
59	27.245	29.25	4.01	84.5	6.45	27	30.7	4.16	83.65	-	30.32	31.3	4.545	87.25	6.85
60	29.115	28.5	4.095	86.1	6.35	28.495	30.7	4.195	83.4	-	30.76	30.6	5.105	85.1	7
61	28.745	30.3	3.83	85.5	6.55	28.64	32.7	4.385	85.3	-	30.56	31.25	4.89	86.6	6.9
62	29.02	30.35	3.485	84.95	6.55	28.265	31.8	4.05	83.85	-	32.005	31.65	4.45	85	7
63	27.21	28.65	3.495	84.7	6.3	25.2	29.85	4.16	83.05	-	30.1	31.35	4.865	86.85	6.9
64	29.54	27.8	4.09	85.2	6.4	27.61	29.65	4.495	84.35	-	30.34	29.7	4.955	83.85	6.95
65	28.185	30.8	3.79	84.95	6.6	27.47	29	4.255	84.65	-	29.56	30.75	4.775	86.05	6.9
66	28.525	29.25	4.03	85.8	6.45	28.36	30.9	4.28	83.65	-	29.485	29.8	4.795	86.5	6.7
67										-	31.205	30.2	4.9	86.1	7
68	28.39	28.9	4.35	83.3	6.5	26.705	29.25	4.475	83.05	-	30.51	31.3	4.845	85.7	6.85
69	28.155	32.45	3.76	84.7	6.7	28.34	30.1	3.835	84.8	-	30.755	32.4	4.485	85.95	6.9
70	30.035	31.3	3.9	86.3	6.65	28.745	31.1	4.23	84.6	-	30.855	30.4	4.9	86.55	6.95
71	28.67	30.25	4.105	85.75	6.6	26.93	30.4	4.335	85.05	-	28.63	29.75	4.86	85.7	6.65
72	27.57	26.85	3.55	83.75	6.2	26.885	29.2	4.455	84.85	-	29.885	28.3	5.315	85.7	6.95
73	27.705	29.1	3.71	85.1	6.45	28.38	30.6	4.145	83.75	-	30.585	30.85	5.015	86.9	6.9
74	28.325	31.3	3.66	83.5	6.5	27.025	30.5	3.95	85.4	-	30.635	30.55	5	86.3	6.9
75	29.035	32.85	3.63	85.55	6.8					-	30.215	29.95	4.88	86.15	6.95
76	27.655	30.3	3.85	84.35	6.45	26.83	30.9	4.19	86	-	29.085	30.35	5.27	87	6.9
77	28.4	28.85	4.05	85.65	6.55	25.29	28.2	4.245	84.4	-	29.17	30.05	4.805	86.7	6.65
78	27.495	31.3	3.735	83.9	6.65					-
79	28.62	30.3	3.93	85.35	6.45	28.34	30.45	4.4	83.25	-	29.28	30.35	5.025	86.55	6.8
80	28.67	32.55	3.86	85.3	6.55	25.63	29.5	4.065	83.5	-	30.735	29.8	4.72	86.75	6.8
81	28.77	31.25	3.81	84.6	6.6	27.085	29.25	4.5	84.8	-	29.5	30.95	4.865	85.95	6.9
82	27.99	28.75	3.97	84.75	6.55	26.995	29.55	4.295	84.2	-	29.305	30.45	4.865	87.05	6.8
83	28.28	29.55	3.85	85.1	6.4	25.5	31.15	4.1	83.8	-	30.365	31.85	4.99	87.35	7
84	27.815	30.7	3.78	85.1	6.55	26.625	29.45	4.06	83.55	-	28.985	29.85	4.835	87.05	6.65
85	29.15	31.6	3.965	85.95	6.55	27.9	30.55	4.095	84.35	-	30.87	30.5	4.95	87.3	6.85
86	28.345	31.8	3.515	83.15	6.75	28.435	30.15	4.135	83.2	-	30.495	31.35	4.635	87.1	6.8
87	27.255	29.6	3.57	85.85	6.45	27.295	31.45	4.14	84.35	-	29.975	31.25	5.175	87.9	6.9
88	28.295	28.5	3.705	85	6.5	26.795	29.7	4.745	85.65	-	29.83	30.3	5.03	87.65	6.8
89	28.345	30.6	3.62	85.9	6.45	26.975	30.8	4.125	84.45	-	30.67	32.2	4.6	87.25	6.95
90	27.91	29.55	3.86	83.65	6.4	26.88	30.45	4.225	84.9	-	29.62	30.85	5.1	87.15	6.95
91	28.935	32.5	4.04	85.55	6.7					-	30.52	30.45	4.825	87.1	6.85
92	28.57	30.65	3.65	85.35	6.55	28.525	29.95	4.37	84.35	-	30.245	31.85	4.6	87.3	6.9
93	26.9	29.05	3.825	84.45	6.4	27.25	30.2	4.1	84.7	-	29.665	29.9	4.96	86.95	6.75
94	27.595	29.5	3.67	83.9	6.45	26.455	29.35	4.18	83.15	-	29.025	31.05	4.7	87.55	6.9
95	29.51	30.65	3.37	85.05	6.6	27.685	29.45	4.085	81.7	-	29.145	30.75	4.98	87.95	6.95
96	27.715	27.05	4.125	85.4	6.3	25.985	28.3	4.315	84.7	-	31.075	31.4	4.705	85.6	7
97	28.125	29.15	3.475	85.45	6.35	28.43	31.05	4.1	84.8	-	29.715	31.5	4.77	86.5	6.9
98	28.18	29.65	3.375	84.8	6.55	26.905	30.95	4.34	85.4	-	29.185	31.65	4.68	86.75	6.8
99	28.59	29.2	3.915	84.7	6.6	26.555	29.65	4.29	84.95	-	29.86	30.6	4.865	86.15	6.8
100	27.08	28.35	3.33	82.9	6.4	27.22	30.2	3.82	83.95	-	29.425	31	4.665	87.65	6.85
101	27.465	29.95	3.595	84.25	6.45	27.815	30.8	4.35	84.25	-	29.82	30.45	5.2	87.9	6.85
102	27.42	28.7	3.725	83.35	6.35					-	31.34	30.95	4.81	87.2	6.95
103	27.705	28.5	4.075	83.45	6.4	28.575	31.75	3.905	84.95	-	30.045	30.35	4.985	86.3	6.8
104	27.94	29.75	3.87	85.25	6.45	27.385	30.2	4.025	83.75	-	28.685	30.3	5.24	87	6.75
105	28.605	30.45	4.085	84	6.6	27.295	30.55	4.155	82.75	-	28.995	30.8	4.795	87.9	6.7
106	27.635	29.1	4.02	85.3	6.45	26.31	27.9	4.635	83.4	-	29.125	29.85	5.14	87.45	6.7
107	29.7	32.4	3.935	86.05	6.7	28.01	31.8	4.31	85.1	-	31.145	32.35	4.8	87.55	6.95
108	28.725	30.75	3.8	85.9	6.6	27.105	28.8	4.255	84.55	-	29.545	29.65	4.84	86.5	6.65
109	27.955	30.5	4.01	84.7	6.55	25.575	28.15	4.225	83.95	-	29.955	30.05	4.82	86.65	6.7
110										-
111	27.42	28.9	3.95	84.9	6.45	27.51	29.8	4.38	84.05	-	30.01	30.45	4.89	87.15	6.85
112	27.62	29.1	3.895	83.7	6.35	26.05	29.2	4.695	83.95	-	30.085	31.15	4.92	87.65	6.85
113	29.755	30.75	3.945	86.7	6.65	27.76	31.35	4.23	85.2	-	31.16	30.5	4.795	87.05	6.85
114	28.18	30.7	3.805	85.3	6.55	27.6	28.85	4.51	84.45	-	29.985	31	4.76	86.75	6.7
115	27.895	31.4	3.715	85.8	6.6	27.805	31.45	4.26	84.3	-	30.01	31.75	4.615	88.8	6.85
116	27.11	28	3.87	83.95	6.45	28.855	29	3.95	82.5	-	30.36	29.7	4.68	86.55	6.8
117	29.85	31.25	3.59	85.05	6.7	30.165	32.7	3.64	83.7	-	31.87	31.5	4.4	85.75	6.95
118	28.38	30.1	3.68	85.5	6.55	27.295	30.35	4.16	85.4	-	31.05	30.2	4.99	86.2	7
119	27.42	28.95	3.79	85.1	6.4	27.36	29.5	4.55	85.05	-	30.37	30.3	4.96	86.5	6.85
120	27.795	29	3.755	85	6.5	26.165	26.85	4.835	83.15	-	30.49	29.5	4.925	85.7	6.9
121	29.275	29.95	3.595	85.05	6.55	28.22	30.05	4.085	86	-	31.67	31.85	4.57	87.75	6.95
122	27.065	27.6	3.56	84	6.25	24.345	27.15	4.415	83.4	-	28.335	29.8	4.755	87.05	6.65
123	26.075	27.5	3.59	82.7	6.3	26.005	27.8	4.2	86.05	-	30.405	30.4	4.55	87.3	6.75
124	27.575	29	3.685	83.55	6.45	25.485	28.15	3.695	84.85	-	30.09	30.8	4.45	87.4	6.8
125	27.22	29.95	3.85	83.7	6.35	27.38	30	4.355	84	-	30.97	30.65	4.88	88.1	6.85
126	27.835	30.45	3.75	85.2	6.5	27.06	30.15	4.39	85.8	-	31.315	30.65	4.595	87.5	6.9
127	28.55	28	3.675	83.5	6.4	27.33	30.65	4.555	84.65	-	29.325	28.9	4.655	86.95	6.75
128	28.045	30.45	3.715	82.7	6.65	25.75	29.25	4.085	86.05	-	29.445	29.9	4.48	87.8	6.65
129	28.17	29	3.655	84.55	6.4	27.88	29.8	3.735	84.2	-	31.675	30.75	4.75	87.7	6.9
130	27.405	29.45	3.695	83.5	6.45	26.065	29.25	3.935	83.65	-	30.62	29.8	4.67	87.5	6.75
131	28.555	29.2	3.63	82.75	6.5	28.66	29.65	4.245	82.65	-	31.335	29.7	4.615	86.6	6.75
132	28.51	29.6	3.5	84.35	6.4	26.885	29.1	4.13	84.1	-	30.345	30	4.935	86.95	6.8
133	26.985	29.1	3.62	81.95	6.5	25.995	29.05	4.015	84.8	-	30.065	29.4	4.745	86.8	6.85
134	28.03	27.75	3.88	82.9	6.3	27.255	27.65	4.4	84.55	-	30.65	31.85	4.93	88	7.05
135	28.72	31.75	3.84	82.65	6.7	26.6	30.1	4.14	83.7	-	30.67	30.5	4.795	87.1	6.9
136	28.14	27.8	3.695	84.6	6.3	27.14	31	4.48	84.3	-	29.73	30.45	5.055	87.7	6.9
137	28.26	28.35	3.945	83.25	6.3	26.44	28.45	4.35	83.8	-	29.4	30.45	5.365	86.85	6.8
138	27.975	28.9	3.825	84.4	6.3	27.3	30.6	4.15	85.15	-	29.965	31.3	4.965	87.8	6.8
139	29.795	28.6	3.94	84.05	6.6	28.44	29.5	4.13	84.9	-	31.21	31.1	4.62	86.8	6.9
140	29.915	30	3.46	84.95	6.45	28.23	30.65	4.045	86.25	-	30.775	31.1	4.36	86.75	6.65
141	29.325	30.8	3.895	83.2	6.75	28.335	30.65	4.015	85.5	-	30.2	30.6	4.31	86.65	6.75
142	28.885	29.65	4.305	84.35	6.5	26.475	29.35	4.2	84.6	-	30.655	31.7	4.76	86.8	6.95
143	28.315	30.55	3.77	84.9	6.55	27.535	29.55	3.905	84.9	-	30.725	31.15	4.775	87.05	6.9
144	29.7	29.3	3.49	84.8	6.4	27.64	30.55	3.53	84.95	-	30.84	31.75	4.285	86.7	6.75
145	29.47	29.65	3.465	83.95	6.4	28.465	29.8	3.955	84.65	-	30.96	31.15	4.615	87.3	6.85
146	28.74	29.4	4.095	83.5	6.55	27.64	30.4	4.225	85.55	-	30.885	29	4.8	87.45	6.85
147	29.055	29.95	3.99	84.25	6.5	27.695	28.55	3.81	85.5	-	30.57	30.15	4.72	87.15	6.8
148	28.165	27.95	3.605	81.4	6.35	28.585	31	4.225	84.35	-	30.44	30.95	4.87	87.6	6.85
149	28.54	30.1	3.49	83.95	6.45	27.535	29.3	4.13	84.35	-	30.485	31.3	4.765	87.65	6.9
150	27.845	29.55	3.525	83.95	6.45	27.835	28.75	4.27	82.35	-	30.985	32	4.815	87.85	7.05
151	27.535	30.2	4.06	82.65	6.6	25.8	28.3	4.43	85.5	-	28.685	30.3	5.11	87.1	6.8
152	29.01	29.5	3.525	85.25	6.45	27.2	28.1	4.14	82.5	-	29.69	30.5	4.875	85.85	6.95
153	28.315	28.2	3.515	83.3	6.4	28.46	29.6	4.175	82.8	-	30.515	29.65	4.97	87	6.75
154	26.81	28.65	3.67	83.9	6.3	26.385	30.45	4.675	83.75	-	29.235	30.45	4.99	87.6	6.75
155	28.565	30.45	3.935	85	6.55	27.65	30.45	3.67	83.8	-	31.005	30.65	4.75	87.25	6.85
156	26.08	31.35	4.02	84.4	6.5	28.84	31.65	4.05	80.8	-	30.25	31.45	4.52	88.3	6.7
157	28.505	29.85	3.915	84.95	6.5					-	30.52	29.65	4.835	87.05	6.85
158	27.635	30.6	3.89	84	6.5	26.43	29.4	4.21	83.35	-	30.79	30.8	5.08	87.5	7
159	27.33	29.3	4.01	85.1	6.4	26.435	28.75	4.49	82.5	-	29.8	29.85	4.96	87.3	6.7
160	28.69	30.05	4.215	84.65	6.5	27.05	30.25	3.955	84.35	-	33.02	32.2	4.355	87.7	7.05
161	30.325	30.95	3.23	83.6	6.6	27.53	30.85	3.875	83.7	-	31.29	32.2	4.4	86.1	6.9
162	29.095	29.6	3.755	85.4	6.55	27.795	30.65	4.205	84.5	-	30.77	30.1	4.78	88	6.8
163	28.63	29.7	3.51	85.4	6.45	26.21	30.2	4.44	83.65	-	31.5	31.5	4.59	88	7
164	26.685	29.4	3.455	84.1	6.45	27.865	31.55	4.39	84.9	-	30.97	31.05	4.85	88.45	7.05
165	28.275	28.85	3.61	83.75	6.25	27.265	30.45	4.455	83.75	-	30.66	30.35	5.065	87.2	6.9
166	29.925	30.3	3.675	84.45	6.6	29.235	32.3	4.415	83.7	-	32.09	30.3	4.735	86.9	6.9
167	27.715	29.35	4.005	83.65	6.55	25.62	29.05	4.36	82.9	-	29.645	30.6	5.06	87.75	6.85
168	27.99	29.65	3.665	83.55	6.45	27.26	29.5	4.54	85.45	-	29.495	30.35	4.97	86.65	6.75
169	28.55	30.7	3.95	84.05	6.7	24.965	27.7	4.505	82.5	-	30.455	29.95	5.165	87.85	6.9
170	28.43	30.45	3.345	84.15	6.6	27.02	29.45	4.13	85.15	-	30.3	30.95	4.705	87.05	6.85
171	29.275	31.45	4.145	85.3	6.75	27.215	30.3	4.29	83.25	-	30.565	31.45	4.97	87.35	6.95
172	28.43	29.55	3.85	84.45	6.6	26.935	30.1	4.85	85.25	-	31.995	30.65	5.06	87.45	7.05
173	29.325	30.45	3.415	85.45	6.55	28.885	32.5	3.86	84.8	-	30.81	31	4.71	87.3	6.8
174	28.765	29.05	3.49	84.75	6.45	27.34	29.9	3.935	84.85	-	29.695	30.5	4.795	88.7	6.75
175	28.68	29.7	3.405	84.2	6.5	27.09	30.5	3.99	84.65	-	30.975	32.25	4.7	88.2	6.95
176	28.265	29.6	4.085	85.65	6.5	27.86	30.4	4.195	84.2	-	30	29.8	5.155	87.55	6.85
177	27.89	29.75	4.045	85.8	6.6	25.98	30.15	4.345	84.6	-	29.73	30.2	5.15	87.4	6.85
178	28.11	28.95	3.82	84.35	6.4	27.625	30.85	3.97	83.25	-	30.11	30.95	4.605	87.4	6.8
179	27.72	30.95	3.45	84.4	6.45	26.975	30.9	4.115	84.75	-	30.03	31.1	5.04	87.5	6.85
180	26.825	28.45	4.005	83	6.4	25.845	30.25	4.45	85.9	-	29.29	31.1	4.63	86.95	6.85
